# Supplementary material for: Association of tissue lymphocyte immunophenotype and clinical outcomes: A prospective study in patients with ulcerative colitis treated with vedolizumab
Source: PLoS One. 2026 Feb 3;21(2):e0340271. doi: 10.1371/journal.pone.0340271 (PMC12867234; doi:10.1371/journal.pone.0340271)
Supplement: S3 Table — (XLSX) [file pone.0340271.s005.xlsx]

## Sheet: Table S3
Table S3. Non-parametric analysis of complete Mayo score by clinical remission status
			Full analysis set (N=11)
			Status
			With clinical remission	Without clinical remission
Complete Mayo Score
	Baseline
		n	6	5
		Mean (SD)	7.7 (1.37)	7.6 (1.52)
		Median	7.5	7.0
		Q1 : Q3	7.0 : 8.0	7.0 : 8.0
		Min : Max	6 : 10	6 : 10
		Difference (Response - Non Response)*	0.0	-
		95% Confidence interval*	-2.0, 2.0	-
		P-value**	0.9437	-
	Week 14
		n	6	4
		Mean (SD)	2.7 (2.34)	2.8 (0.96)
		Median	2.0	2.5
		Q1 : Q3	1.0 : 3.0	2.0 : 3.5
		Min : Max	1 : 7	2 : 4
		Difference (Response - Non Response)*	-1.0	-
		95% Confidence interval*	-3.0, 4.0	-
		P-value**	0.5857	-
	Week 54/Discontinuation
		n	6	3
		Mean (SD)	0.8 (0.75)	5.3 (1.53)
		Median	1.0	5.0
		Q1 : Q3	0.0 : 1.0	4.0 : 7.0
		Min : Max	0 : 2	4 : 7
		Difference (Response - Non Response)*	-4.0	-
		95% Confidence interval*	-7.0, -2.0	-
		P-value**	0.0119	-
*: Median Difference and 95% CI was based on Hodges-Lehmann estimation.
**: Two sample Mann-Whitney U-test.
