# Supplementary material for: Association of tissue lymphocyte immunophenotype and clinical outcomes: A prospective study in patients with ulcerative colitis treated with vedolizumab
Source: PLoS One. 2026 Feb 3;21(2):e0340271. doi: 10.1371/journal.pone.0340271 (PMC12867234; doi:10.1371/journal.pone.0340271)
Supplement: S4 Table — (XLSX) [file pone.0340271.s006.xlsx]

## Sheet: Table S4
Table S4. Non-parametric analysis of fecal calprotectin and blood MAdCAM-1 by clinical remission status
			Full analysis set (N=11)
			Status
			With clinical remission	Without clinical remission
Blood sMAdCAM-1 (ng/mL)
	Baseline
		n	6	5
		Mean (SD)	23.68 (10.384)	32.52 (16.702)
		Median	22.50	36.60
		Q1 : Q3	15.90 : 30.20	16.80 : 39.10
		Min : Max	10.9 : 40.1	15.1 : 55.0
		Difference (Response - Non Response)*	-7.65	-
		95% Confidence interval*	-32.10, 13.40	-
		P-value**	0.5368	-
	Week 14
		n	6	5
		Mean (SD)	10.20 (0.000)	10.20 (0.000)
		Median	10.20	10.20
		Q1 : Q3	10.20 : 10.20	10.20 : 10.20
		Min : Max	10.2 : 10.2	10.2 : 10.2
		Difference (Response - Non Response)*	0.00	-
		95% Confidence interval*	0.00, 0.00	-
		P-value**	1.0000	-
	Week 54/Discontinuation
		n	6	3
		Mean (SD)	10.20 (0.000)	10.20 (0.000)
		Median	10.20	10.20
		Q1 : Q3	10.20 : 10.20	10.20 : 10.20
		Min : Max	10.2 : 10.2	10.2 : 10.2
		Difference (Response - Non Response)*	0.00	-
		95% Confidence interval*	0.00, 0.00	-
		P-value**	1.0000	-
Fecal calprotectin (mg/kg)
	Baseline
		n	6	5
		Mean (SD)	2488.33 (1587.708)	2290.40 (1846.158)
		Median	2510.00	1990.00
		Q1 : Q3	1410.00 : 3320.00	821.00 : 3500.00
		Min : Max	370.0 : 4810.0	361.0 : 4780.0
		Difference (Response - Non Response)*	19.50	-
		95% Confidence interval*	-2930.00, 2820.00	-
		P-value**	0.9307	-
	Week 14
		n	6	5
		Mean (SD)	172.07 (193.946)	774.14 (677.514)
		Median	125.95	1100.00
		Q1 : Q3	8.60 : 287.00	42.30 : 1320.00
		Min : Max	5.9 : 479.0	38.4 : 1370.0
		Difference (Response - Non Response)*	-855.00	-
		95% Confidence interval*	-1314.10, 244.70	-
		P-value**	0.1255	-
	Week 54/Discontinuation
		n	6	3
		Mean (SD)	162.07 (287.562)	2910.00 (1891.534)
		Median	52.00	2380.00
		Q1 : Q3	9.60 : 114.00	1340.00 : 5010.00
		Min : Max	3.8 : 741.0	1340.0 : 5010.0
		Difference (Response - Non Response)*	-2328.00	-
		95% Confidence interval*	-5006.20, -599.00	-
		P-value**	0.0238	-
*: Median Difference and 95% CI was based on Hodges-Lehmann estimation.
**: Two sample Mann-Whitney U-test.
