# Supplementary material for: Association of tissue lymphocyte immunophenotype and clinical outcomes: A prospective study in patients with ulcerative colitis treated with vedolizumab
Source: PLoS One. 2026 Feb 3;21(2):e0340271. doi: 10.1371/journal.pone.0340271 (PMC12867234; doi:10.1371/journal.pone.0340271)
Supplement: S5 Table — (XLSX) [file pone.0340271.s007.xlsx]

## Sheet: Table S5
Table S5. Non-parametric analysis of vedolizumab concentrations in serum and colorectal tissue by clinical remission status
			Full analysis set (N=11)
			Status
			With clinical remission	Without clinical remission
Vedolizumab concentration in serum (ug/mL)
	Week 14
		n	7	4
		Mean (SD)	19.229 (8.0390)	12.025 (8.7492)
		Median	17.000	9.450
		Q1 : Q3	12.100 : 25.300	5.950 : 18.100
		Min : Max	10.20 : 33.30	4.80 : 24.40
		Difference (Response - Non Response)*	7.950	-
		95% Confidence interval*	-8.700, 21.500	-
		P-value**	0.1636	-
	Week 54/Discontinuation
		n	6	3
		Mean (SD)	12.042 (3.9402)	18.067 (13.5397)
		Median	11.900	10.400
		Q1 : Q3	8.610 : 15.300	10.100 : 33.700
		Min : Max	7.34 : 17.20	10.10 : 33.70
		Difference (Response - Non Response)*	-1.640	-
		95% Confidence interval*	-26.360, 7.100	-
		P-value**	0.5952	-
Vedolizumab concentration in colonic tissue (Inflamed) (ng/mg)
	Week 14
		n	7	3
		Mean (SD)	32.129 (17.0064)	20.433 (12.3557)
		Median	26.100	13.400
		Q1 : Q3	13.700 : 49.000	13.200 : 34.700
		Min : Max	13.00 : 55.30	13.20 : 34.70
		Difference (Response - Non Response)*	11.600	-
		95% Confidence interval*	-21.700, 42.100	-
		P-value**	0.3833	-
	Week 54/Discontinuation
		n	4	3
		Mean (SD)	24.525 (9.9684)	18.767 (10.4644)
		Median	23.200	15.400
		Q1 : Q3	16.900 : 32.150	10.400 : 30.500
		Min : Max	14.40 : 37.30	10.40 : 30.50
		Difference (Response - Non Response)*	5.400	-
		95% Confidence interval*	-16.100, 26.900	-
		P-value**	0.6286	-
*: Median Difference and 95% CI was based on Hodges-Lehmann estimation.
**: Two sample Mann-Whitney U-test.
