# Supplementary material for: Association of tissue lymphocyte immunophenotype and clinical outcomes: A prospective study in patients with ulcerative colitis treated with vedolizumab
Source: PLoS One. 2026 Feb 3;21(2):e0340271. doi: 10.1371/journal.pone.0340271 (PMC12867234; doi:10.1371/journal.pone.0340271)
Supplement: S6 Table — (XLSX) [file pone.0340271.s008.xlsx]

## Sheet: Table S6
Table S6. Non-parametric analysis of lymphocyte α4β7 integrin saturation in blood and colorectal tissue by clinical remission status
			Full analysis set (N=11)
			Status
			With clinical remission	Without clinical remission
Blood
T cells (%)
	Week 14
		n	7	4
		Mean (SD)	97.77 (1.914)	98.95 (0.779)
		Median	98.23	98.91
		Q1 : Q3	97.58 : 99.24	98.27 : 99.62
		Min : Max	93.7 : 99.4	98.3 : 99.7
		Difference (Response - Non Response)*	-0.57	-
		95% Confidence interval*	-4.60, 0.97	-
		P-value**	0.0727	-
	Week 54/Discontinuation
		n	6	3
		Mean (SD)	97.84 (2.486)	99.02 (0.533)
		Median	98.91	98.79
		Q1 : Q3	96.66 : 99.25	98.65 : 99.63
		Min : Max	93.3 : 100.0	98.6 : 99.6
		Difference (Response - Non Response)*	-0.16	-
		95% Confidence interval*	-6.32, 1.35	-
		P-value**	1.0000	-
CD4 T cells (%)
	Week 14
		n	7	4
		Mean (SD)	95.67 (3.620)	98.15 (1.634)
		Median	97.03	98.48
		Q1 : Q3	91.35 : 98.91	96.87 : 99.42
		Min : Max	90.0 : 99.2	96.0 : 99.6
		Difference (Response - Non Response)*	-1.84	-
		95% Confidence interval*	-8.26, 1.56	-
		P-value**	0.1636	-
	Week 54/Discontinuation
		n	6	3
		Mean (SD)	97.33 (2.751)	98.74 (0.685)
		Median	98.43	98.54
		Q1 : Q3	95.22 : 99.09	98.18 : 99.50
		Min : Max	92.8 : 100.0	98.2 : 99.5
		Difference (Response - Non Response)*	-0.48	-
		95% Confidence interval*	-6.69, 1.82	-
		P-value**	0.7143	-
Naive CD4 T cells (%)
	Week 14
		n	7	4
		Mean (SD)	98.35 (0.694)	99.04 (0.919)
		Median	98.18	99.16
		Q1 : Q3	98.07 : 98.85	98.27 : 99.82
		Min : Max	97.4 : 99.6	98.0 : 99.9
		Difference (Response - Non Response)*	-0.53	-
		95% Confidence interval*	-1.78, 0.85	-
		P-value**	0.3152	-
	Week 54/Discontinuation
		n	6	3
		Mean (SD)	98.97 (1.275)	98.69 (0.888)
		Median	99.43	98.67
		Q1 : Q3	98.89 : 99.62	97.82 : 99.59
		Min : Max	96.5 : 100.0	97.8 : 99.6
		Difference (Response - Non Response)*	0.50	-
		95% Confidence interval*	-3.11, 2.18	-
		P-value**	0.3810	-
Memory CD4 T cells (%)
	Week 14
		n	7	4
		Mean (SD)	93.70 (4.060)	95.27 (4.374)
		Median	94.03	95.80
		Q1 : Q3	93.53 : 95.23	91.67 : 98.88
		Min : Max	85.5 : 99.1	90.1 : 99.4
		Difference (Response - Non Response)*	-1.73	-
		95% Confidence interval*	-7.72, 5.14	-
		P-value**	0.9273	-
	Week 54/Discontinuation
		n	6	3
		Mean (SD)	94.42 (5.436)	97.72 (1.276)
		Median	95.68	97.47
		Q1 : Q3	90.00 : 99.16	96.58 : 99.10
		Min : Max	86.0 : 100.0	96.6 : 99.1
		Difference (Response - Non Response)*	-1.80	-
		95% Confidence interval*	-13.10, 3.42	-
		P-value**	0.5476	-
CD161+ memory CD4 T cells (%)
	Week 14
		n	7	4
		Mean (SD)	95.75 (3.309)	95.97 (4.947)
		Median	96.99	97.71
		Q1 : Q3	95.24 : 97.69	92.55 : 99.38
		Min : Max	88.7 : 98.6	88.9 : 99.6
		Difference (Response - Non Response)*	-0.97	-
		95% Confidence interval*	-7.56, 8.12	-
		P-value**	0.5273	-
	Week 54/Discontinuation
		n	6	3
		Mean (SD)	95.28 (5.900)	98.55 (0.530)
		Median	97.99	98.26
		Q1 : Q3	89.23 : 100.00	98.22 : 99.16
		Min : Max	86.5 : 100.0	98.2 : 99.2
		Difference (Response - Non Response)*	-0.70	-
		95% Confidence interval*	-12.67, 1.78	-
		P-value**	0.8452	-
CD8 T cells (%)
	Week 14
		n	7	4
		Mean (SD)	98.13 (1.050)	98.84 (0.408)
		Median	98.80	98.81
		Q1 : Q3	96.99 : 98.84	98.51 : 99.17
		Min : Max	97.0 : 99.3	98.4 : 99.3
		Difference (Response - Non Response)*	-0.49	-
		95% Confidence interval*	-2.25, 0.41	-
		P-value**	0.5273	-
	Week 54/Discontinuation
		n	6	3
		Mean (SD)	98.31 (1.475)	98.71 (0.753)
		Median	98.50	99.02
		Q1 : Q3	97.05 : 99.60	97.86 : 99.27
		Min : Max	96.2 : 100.0	97.9 : 99.3
		Difference (Response - Non Response)*	-0.27	-
		95% Confidence interval*	-3.06, 2.14	-
		P-value**	0.9048	-
Naive CD8 T cells (%)
	Week 14
		n	7	4
		Mean (SD)	97.94 (1.264)	98.86 (0.646)
		Median	98.21	98.97
		Q1 : Q3	96.85 : 99.14	98.35 : 99.37
		Min : Max	96.1 : 99.2	98.0 : 99.5
		Difference (Response - Non Response)*	-0.74	-
		95% Confidence interval*	-2.61, 0.93	-
		P-value**	0.2303	-
	Week 54/Discontinuation
		n	6	3
		Mean (SD)	98.66 (1.391)	98.63 (0.975)
		Median	99.23	99.08
		Q1 : Q3	97.27 : 99.63	97.51 : 99.30
		Min : Max	96.6 : 100.0	97.5 : 99.3
		Difference (Response - Non Response)*	0.15	-
		95% Confidence interval*	-2.72, 2.49	-
		P-value**	0.7143	-
Memory CD8 T cells (%)
	Week 14
		n	7	4
		Mean (SD)	97.54 (1.679)	98.34 (1.180)
		Median	97.66	98.34
		Q1 : Q3	96.42 : 98.76	97.39 : 99.28
		Min : Max	94.7 : 100.0	97.0 : 99.7
		Difference (Response - Non Response)*	-0.75	-
		95% Confidence interval*	-3.25, 1.76	-
		P-value**	0.5273	-
	Week 54/Discontinuation
		n	6	3
		Mean (SD)	97.28 (3.246)	99.09 (1.153)
		Median	98.57	99.48
		Q1 : Q3	94.34 : 100.00	97.79 : 100.00
		Min : Max	92.2 : 100.0	97.8 : 100.0
		Difference (Response - Non Response)*	-0.91	-
		95% Confidence interval*	-7.80, 2.21	-
		P-value**	0.7262	-
CD161+ memory CD8 T cells (%)
	Week 14
		n	7	4
		Mean (SD)	95.63 (8.017)	98.99 (0.840)
		Median	99.29	99.25
		Q1 : Q3	93.13 : 100.00	98.49 : 99.49
		Min : Max	78.3 : 100.0	97.8 : 99.7
		Difference (Response - Non Response)*	0.19	-
		95% Confidence interval*	-20.89, 2.23	-
		P-value**	0.9303	-
	Week 54/Discontinuation
		n	6	3
		Mean (SD)	98.35 (3.202)	99.40 (1.043)
		Median	100.00	100.00
		Q1 : Q3	98.09 : 100.00	98.19 : 100.00
		Min : Max	92.0 : 100.0	98.2 : 100.0
		Difference (Response - Non Response)*	0.00	-
		95% Confidence interval*	-8.00, 1.81	-
		P-value**	0.8214	-
Treg (%)
	Week 14
		n	6	4
		Mean (SD)	95.94 (6.313)	98.93 (1.831)
		Median	98.33	99.76
		Q1 : Q3	95.48 : 100.00	97.86 : 100.00
		Min : Max	83.5 : 100.0	96.2 : 100.0
		Difference (Response - Non Response)*	-1.10	-
		95% Confidence interval*	-16.01, 2.45	-
		P-value**	0.4381	-
	Week 54/Discontinuation
		n	5	3
		Mean (SD)	98.44 (2.630)	97.00 (1.673)
		Median	100.00	97.56
		Q1 : Q3	98.29 : 100.00	95.12 : 98.32
		Min : Max	93.9 : 100.0	95.1 : 98.3
		Difference (Response - Non Response)*	1.68	-
		95% Confidence interval*	-4.39, 4.88	-
		P-value**	0.3750	-
γδ T cells (%)
	Week 14
		n	7	4
		Mean (SD)	98.43 (2.983)	99.78 (0.299)
		Median	100.00	99.87
		Q1 : Q3	97.89 : 100.00	99.56 : 100.00
		Min : Max	91.9 : 100.0	99.4 : 100.0
		Difference (Response - Non Response)*	0.00	-
		95% Confidence interval*	-7.46, 0.63	-
		P-value**	0.7727	-
	Week 54/Discontinuation
		n	6	3
		Mean (SD)	99.61 (0.634)	95.67 (6.175)
		Median	100.00	99.07
		Q1 : Q3	99.15 : 100.00	88.54 : 99.39
		Min : Max	98.5 : 100.0	88.5 : 99.4
		Difference (Response - Non Response)*	0.93	-
		95% Confidence interval*	-0.87, 11.46	-
		P-value**	0.1190	-
Colonic tissue (Inflamed)
T cells (%)
	Week 14
		n	7	3
		Mean (SD)	71.86 (38.206)	89.64 (4.229)
		Median	91.26	89.44
		Q1 : Q3	43.23 : 94.05	85.51 : 93.96
		Min : Max	-3.9 : 94.6	85.5 : 94.0
		Difference (Response - Non Response)*	0.56	-
		95% Confidence interval*	-97.88, 9.12	-
		P-value**	0.8333	-
	Week 54/Discontinuation
		n	5	3
		Mean (SD)	94.50 (4.315)	91.83 (3.970)
		Median	95.40	91.76
		Q1 : Q3	91.74 : 96.51	87.89 : 95.83
		Min : Max	88.9 : 100.0	87.9 : 95.8
		Difference (Response - Non Response)*	3.64	-
		95% Confidence interval*	-6.97, 12.11	-
		P-value**	0.5714	-
CD4 T cells (%)
	Week 14
		n	7	3
		Mean (SD)	75.29 (36.340)	94.57 (1.058)
		Median	96.14	94.48
		Q1 : Q3	49.30 : 97.03	93.55 : 95.66
		Min : Max	3.2 : 100.0	93.6 : 95.7
		Difference (Response - Non Response)*	0.71	-
		95% Confidence interval*	-92.43, 6.45	-
		P-value**	0.8333	-
	Week 54/Discontinuation
		n	5	3
		Mean (SD)	90.65 (15.272)	89.41 (0.458)
		Median	96.79	89.23
		Q1 : Q3	95.92 : 98.41	89.06 : 89.93
		Min : Max	63.4 : 98.7	89.1 : 89.9
		Difference (Response - Non Response)*	7.56	-
		95% Confidence interval*	-26.51, 9.67	-
		P-value**	0.2500	-
Naive CD4 T cells (%)
	Week 14
		n	7	3
		Mean (SD)	80.85 (32.802)	99.07 (1.617)
		Median	100.00	100.00
		Q1 : Q3	44.33 : 100.00	97.20 : 100.00
		Min : Max	23.0 : 100.0	97.2 : 100.0
		Difference (Response - Non Response)*	0.00	-
		95% Confidence interval*	-76.96, 2.80	-
		P-value**	0.7500	-
	Week 54/Discontinuation
		n	5	3
		Mean (SD)	93.28 (15.026)	95.44 (7.900)
		Median	100.00	100.00
		Q1 : Q3	100.00 : 100.00	86.32 : 100.00
		Min : Max	66.4 : 100.0	86.3 : 100.0
		Difference (Response - Non Response)*	0.00	-
		95% Confidence interval*	-33.60, 13.68	-
		P-value**	1.0000	-
Memory CD4 T cells (%)
	Week 14
		n	7	3
		Mean (SD)	85.89 (18.328)	95.76 (1.663)
		Median	96.86	95.63
		Q1 : Q3	74.09 : 100.00	94.16 : 97.48
		Min : Max	51.7 : 100.0	94.2 : 97.5
		Difference (Response - Non Response)*	0.90	-
		95% Confidence interval*	-45.79, 5.84	-
		P-value**	0.9500	-
	Week 54/Discontinuation
		n	5	3
		Mean (SD)	94.91 (6.319)	91.68 (5.352)
		Median	96.60	89.41
		Q1 : Q3	95.60 : 98.34	87.84 : 97.80
		Min : Max	84.0 : 100.0	87.8 : 97.8
		Difference (Response - Non Response)*	6.19	-
		95% Confidence interval*	-13.78, 12.16	-
		P-value**	0.5714	-
CD161+ memory CD4 T cells (%)
	Week 14
		n	7	3
		Mean (SD)	77.92 (29.114)	91.41 (0.606)
		Median	95.49	91.08
		Q1 : Q3	53.50 : 100.00	91.04 : 92.11
		Min : Max	24.1 : 100.0	91.0 : 92.1
		Difference (Response - Non Response)*	3.45	-
		95% Confidence interval*	-67.98, 8.96	-
		P-value**	0.7917	-
	Week 54/Discontinuation
		n	5	3
		Mean (SD)	91.80 (16.860)	93.33 (0.949)
		Median	98.70	93.85
		Q1 : Q3	98.63 : 100.00	92.23 : 93.90
		Min : Max	61.7 : 100.0	92.2 : 93.9
		Difference (Response - Non Response)*	6.10	-
		95% Confidence interval*	-32.24, 7.77	-
		P-value**	0.2321	-
CD8 T cells (%)
	Week 14
		n	7	3
		Mean (SD)	67.02 (39.686)	84.88 (0.432)
		Median	87.80	84.81
		Q1 : Q3	29.01 : 92.09	84.49 : 85.35
		Min : Max	-6.7 : 93.7	84.5 : 85.3
		Difference (Response - Non Response)*	2.99	-
		95% Confidence interval*	-92.07, 9.20	-
		P-value**	0.8333	-
	Week 54/Discontinuation
		n	5	3
		Mean (SD)	90.07 (12.479)	95.96 (3.541)
		Median	92.63	94.47
		Q1 : Q3	88.03 : 100.00	93.40 : 100.00
		Min : Max	69.7 : 100.0	93.4 : 100.0
		Difference (Response - Non Response)*	-1.84	-
		95% Confidence interval*	-30.30, 6.60	-
		P-value**	0.5536	-
Naive CD8 T cells (%)
	Week 14
		n	7	3
		Mean (SD)	86.66 (22.773)	95.93 (7.048)
		Median	97.43	100.00
		Q1 : Q3	85.96 : 100.00	87.79 : 100.00
		Min : Max	37.1 : 100.0	87.8 : 100.0
		Difference (Response - Non Response)*	-1.63	-
		95% Confidence interval*	-62.95, 12.21	-
		P-value**	0.5000	-
	Week 54/Discontinuation
		n	5	3
		Mean (SD)	83.70 (16.217)	100.00 (0.000)
		Median	82.12	100.00
		Q1 : Q3	72.48 : 100.00	100.00 : 100.00
		Min : Max	63.9 : 100.0	100.0 : 100.0
		Difference (Response - Non Response)*	-17.88	-
		95% Confidence interval*	-36.10, 0.00	-
		P-value**	0.2857	-
Memory CD8 T cells (%)
	Week 14
		n	7	3
		Mean (SD)	67.13 (39.531)	83.91 (3.211)
		Median	86.41	83.74
		Q1 : Q3	43.18 : 87.79	80.79 : 87.20
		Min : Max	-13.7 : 95.3	80.8 : 87.2
		Difference (Response - Non Response)*	0.59	-
		95% Confidence interval*	-100.90, 14.47	-
		P-value**	0.8333	-
	Week 54/Discontinuation
		n	5	3
		Mean (SD)	92.98 (9.337)	90.31 (8.484)
		Median	94.02	86.71
		Q1 : Q3	93.68 : 100.00	84.22 : 100.00
		Min : Max	77.2 : 100.0	84.2 : 100.0
		Difference (Response - Non Response)*	6.97	-
		95% Confidence interval*	-22.79, 15.78	-
		P-value**	0.7857	-
CD161+ memory CD8 T cells (%)
	Week 14
		n	7	2
		Mean (SD)	63.21 (30.278)	78.96 (8.936)
		Median	67.57	78.96
		Q1 : Q3	38.50 : 90.00	72.64 : 85.27
		Min : Max	11.6 : 100.0	72.6 : 85.3
		Difference (Response - Non Response)*	-11.55	-
		95% Confidence interval*	-73.66, 27.36	-
		P-value**	0.6667	-
	Week 54/Discontinuation
		n	5	3
		Mean (SD)	77.26 (34.740)	91.17 (8.391)
		Median	90.68	90.22
		Q1 : Q3	78.46 : 100.00	83.30 : 100.00
		Min : Max	17.2 : 100.0	83.3 : 100.0
		Difference (Response - Non Response)*	0.00	-
		95% Confidence interval*	-82.84, 16.70	-
		P-value**	1.0000	-
Treg (%)
	Week 14
		n	0	0
		Mean (SD)	-	-
		Median	-	-
		Q1 : Q3	-	-
		Min : Max	-	-
		Difference (Response - Non Response)*	-	-
		95% Confidence interval*	-	-
		P-value**	-	-
	Week 54/Discontinuation
		n	0	0
		Mean (SD)	-	-
		Median	-	-
		Q1 : Q3	-	-
		Min : Max	-	-
		Difference (Response - Non Response)*	-	-
		95% Confidence interval*	-	-
		P-value**	-	-
γδ T cells (%)
	Week 14
		n	6	3
		Mean (SD)	80.95 (27.980)	60.03 (69.227)
		Median	97.89	100.00
		Q1 : Q3	47.48 : 100.00	-19.90 : 100.00
		Min : Max	42.4 : 100.0	-19.9 : 100.0
		Difference (Response - Non Response)*	0.00	-
		95% Confidence interval*	-57.59, 119.90	-
		P-value**	1.0000	-
	Week 54/Discontinuation
		n	5	3
		Mean (SD)	92.34 (17.117)	94.29 (6.090)
		Median	100.00	94.98
		Q1 : Q3	100.00 : 100.00	87.88 : 100.00
		Min : Max	61.7 : 100.0	87.9 : 100.0
		Difference (Response - Non Response)*	5.02	-
		95% Confidence interval*	-38.28, 12.12	-
		P-value**	0.4643	-
*: Median Difference and 95% CI was based on Hodges-Lehmann estimation.
**: Two sample Mann-Whitney U-test.
