# Supplementary material for: Association of tissue lymphocyte immunophenotype and clinical outcomes: A prospective study in patients with ulcerative colitis treated with vedolizumab
Source: PLoS One. 2026 Feb 3;21(2):e0340271. doi: 10.1371/journal.pone.0340271 (PMC12867234; doi:10.1371/journal.pone.0340271)
Supplement: S7 Table — (XLSX) [file pone.0340271.s009.xlsx]

## Sheet: Table S7
Table S7. Non-parametric analysis of T cell immunophenotype proportions in blood and colorectal tissue by clinical remission status
			Full analysis set (N=11)
			Status
			With clinical remission	Without clinical remission
Blood
T cells (%)
	Baseline
		n	6	5
		Mean (SD)	55.12 (10.018)	60.50 (13.205)
		Median	51.05	68.80
		Q1 : Q3	50.30 : 65.30	55.50 : 69.40
		Min : Max	43.5 : 69.5	39.4 : 69.4
		Difference (Response - Non Response)*	-4.45	-
		95% Confidence interval*	-19.10, 11.70	-
		P-value**	0.5022	-
	Week 14
		n	7	4
		Mean (SD)	53.96 (11.447)	67.03 (8.966)
		Median	53.40	66.95
		Q1 : Q3	40.80 : 63.20	59.70 : 74.35
		Min : Max	39.2 : 70.1	57.2 : 77.0
		Difference (Response - Non Response)*	-12.65	-
		95% Confidence interval*	-32.50, 6.00	-
		P-value**	0.1091	-
	Week 54/Discontinuation
		n	6	3
		Mean (SD)	55.18 (10.095)	58.17 (4.215)
		Median	56.05	60.60
		Q1 : Q3	45.20 : 65.40	53.30 : 60.60
		Min : Max	42.2 : 66.2	53.3 : 60.6
		Difference (Response - Non Response)*	-1.90	-
		95% Confidence interval*	-18.40, 12.90	-
		P-value**	0.8690	-
CD4 T cells (%)
	Baseline
		n	6	5
		Mean (SD)	58.58 (10.458)	56.36 (14.293)
		Median	57.70	53.80
		Q1 : Q3	51.90 : 65.20	48.60 : 65.50
		Min : Max	44.9 : 74.1	38.7 : 75.2
		Difference (Response - Non Response)*	1.70	-
		95% Confidence interval*	-20.60, 22.80	-
		P-value**	0.9307	-
	Week 14
		n	7	4
		Mean (SD)	64.06 (6.126)	46.78 (1.654)
		Median	62.70	47.35
		Q1 : Q3	59.60 : 69.30	45.65 : 47.90
		Min : Max	54.2 : 71.0	44.4 : 48.0
		Difference (Response - Non Response)*	16.85	-
		95% Confidence interval*	7.30, 24.90	-
		P-value**	0.0061	-
	Week 54/Discontinuation
		n	6	3
		Mean (SD)	55.28 (9.326)	66.20 (10.982)
		Median	53.90	62.30
		Q1 : Q3	49.80 : 60.10	57.70 : 78.60
		Min : Max	43.4 : 70.6	57.7 : 78.6
		Difference (Response - Non Response)*	-8.70	-
		95% Confidence interval*	-35.20, 12.90	-
		P-value**	0.1667	-
Naive CD4 T cells (%)
	Baseline
		n	6	5
		Mean (SD)	35.15 (10.161)	43.30 (14.150)
		Median	34.55	44.30
		Q1 : Q3	31.50 : 36.90	43.40 : 52.10
		Min : Max	21.1 : 52.3	20.0 : 56.7
		Difference (Response - Non Response)*	-11.25	-
		95% Confidence interval*	-24.10, 12.60	-
		P-value**	0.3290	-
	Week 14
		n	7	4
		Mean (SD)	45.34 (13.191)	38.75 (19.174)
		Median	44.90	33.30
		Q1 : Q3	32.10 : 55.10	25.60 : 51.90
		Min : Max	27.3 : 66.4	22.5 : 65.9
		Difference (Response - Non Response)*	8.15	-
		95% Confidence interval*	-21.50, 32.60	-
		P-value**	0.4121	-
	Week 54/Discontinuation
		n	6	3
		Mean (SD)	41.92 (9.554)	48.03 (14.558)
		Median	41.85	41.60
		Q1 : Q3	38.70 : 49.70	37.80 : 64.70
		Min : Max	26.0 : 53.4	37.8 : 64.7
		Difference (Response - Non Response)*	-1.50	-
		95% Confidence interval*	-38.70, 15.60	-
		P-value**	0.9048	-
Memory CD4 T cells (%)
	Baseline
		n	6	5
		Mean (SD)	57.80 (12.136)	52.20 (15.019)
		Median	58.15	49.90
		Q1 : Q3	55.80 : 63.60	41.40 : 50.40
		Min : Max	37.0 : 74.1	41.4 : 77.9
		Difference (Response - Non Response)*	8.35	-
		95% Confidence interval*	-19.40, 23.70	-
		P-value**	0.3983	-
	Week 14
		n	7	4
		Mean (SD)	48.91 (14.390)	56.58 (18.328)
		Median	48.50	59.10
		Q1 : Q3	40.00 : 64.00	43.80 : 69.35
		Min : Max	24.9 : 67.8	32.2 : 75.9
		Difference (Response - Non Response)*	-7.90	-
		95% Confidence interval*	-35.90, 17.30	-
		P-value**	0.5273	-
	Week 54/Discontinuation
		n	6	3
		Mean (SD)	51.03 (13.181)	45.50 (14.463)
		Median	49.05	50.50
		Q1 : Q3	47.10 : 54.20	29.20 : 56.80
		Min : Max	33.1 : 73.7	29.2 : 56.8
		Difference (Response - Non Response)*	1.15	-
		95% Confidence interval*	-23.70, 44.50	-
		P-value**	1.0000	-
CD161+ memory CD4 T cells (%)
	Baseline
		n	6	5
		Mean (SD)	16.142 (7.1950)	14.200 (7.8741)
		Median	19.200	13.000
		Q1 : Q3	9.380 : 21.100	7.870 : 16.700
		Min : Max	5.17 : 22.80	7.03 : 26.40
		Difference (Response - Non Response)*	3.225	-
		95% Confidence interval*	-8.800, 13.770	-
		P-value**	0.6623	-
	Week 14
		n	7	4
		Mean (SD)	10.371 (4.5492)	15.125 (3.4267)
		Median	10.600	15.100
		Q1 : Q3	7.540 : 14.600	12.550 : 17.700
		Min : Max	2.71 : 15.00	11.10 : 19.20
		Difference (Response - Non Response)*	-4.400	-
		95% Confidence interval*	-11.660, 2.900	-
		P-value**	0.1182	-
	Week 54/Discontinuation
		n	6	3
		Mean (SD)	17.750 (8.1301)	12.970 (6.5217)
		Median	16.450	9.290
		Q1 : Q3	14.300 : 24.000	9.120 : 20.500
		Min : Max	5.90 : 29.40	9.12 : 20.50
		Difference (Response - Non Response)*	6.145	-
		95% Confidence interval*	-14.600, 20.280	-
		P-value**	0.5476	-
CD8 T cells (%)
	Baseline
		n	6	5
		Mean (SD)	33.75 (8.616)	37.60 (14.512)
		Median	32.05	41.90
		Q1 : Q3	27.50 : 43.20	29.00 : 45.70
		Min : Max	23.2 : 44.5	17.3 : 54.1
		Difference (Response - Non Response)*	-4.15	-
		95% Confidence interval*	-22.50, 15.50	-
		P-value**	0.6623	-
	Week 14
		n	7	4
		Mean (SD)	31.16 (7.638)	42.23 (9.580)
		Median	32.40	46.10
		Q1 : Q3	23.70 : 37.30	36.30 : 48.15
		Min : Max	21.0 : 42.1	28.1 : 48.6
		Difference (Response - Non Response)*	-11.70	-
		95% Confidence interval*	-24.90, 6.70	-
		P-value**	0.0727	-
	Week 54/Discontinuation
		n	6	3
		Mean (SD)	36.92 (7.715)	29.57 (10.980)
		Median	38.85	33.80
		Q1 : Q3	29.20 : 43.80	17.10 : 37.80
		Min : Max	26.3 : 44.5	17.1 : 37.8
		Difference (Response - Non Response)*	7.15	-
		95% Confidence interval*	-11.50, 27.40	-
		P-value**	0.3810	-
Naive CD8 T cells (%)
	Baseline
		n	6	5
		Mean (SD)	58.60 (13.729)	60.08 (16.030)
		Median	61.70	62.80
		Q1 : Q3	49.90 : 69.60	45.70 : 63.90
		Min : Max	36.8 : 71.9	44.4 : 83.6
		Difference (Response - Non Response)*	4.05	-
		95% Confidence interval*	-27.10, 23.90	-
		P-value**	0.9307	-
	Week 14
		n	7	4
		Mean (SD)	64.61 (20.825)	66.48 (2.893)
		Median	71.30	66.15
		Q1 : Q3	49.60 : 85.60	64.15 : 68.80
		Min : Max	29.1 : 87.4	63.6 : 70.0
		Difference (Response - Non Response)*	2.90	-
		95% Confidence interval*	-35.60, 22.00	-
		P-value**	0.7879	-
	Week 54/Discontinuation
		n	6	3
		Mean (SD)	62.30 (14.702)	59.40 (32.276)
		Median	64.75	52.70
		Q1 : Q3	56.40 : 72.90	31.00 : 94.50
		Min : Max	36.6 : 78.4	31.0 : 94.5
		Difference (Response - Non Response)*	8.35	-
		95% Confidence interval*	-57.90, 47.40	-
		P-value**	0.7143	-
Memory CD8 T cells (%)
	Baseline
		n	6	5
		Mean (SD)	41.400 (13.7292)	39.920 (16.0299)
		Median	38.300	37.200
		Q1 : Q3	30.400 : 50.100	36.100 : 54.300
		Min : Max	28.10 : 63.20	16.40 : 55.60
		Difference (Response - Non Response)*	-4.050	-
		95% Confidence interval*	-23.900, 27.100	-
		P-value**	0.9307	-
	Week 14
		n	7	4
		Mean (SD)	35.386 (20.8246)	33.525 (2.8930)
		Median	28.700	33.850
		Q1 : Q3	14.400 : 50.400	31.200 : 35.850
		Min : Max	12.60 : 70.90	30.00 : 36.40
		Difference (Response - Non Response)*	-2.900	-
		95% Confidence interval*	-22.000, 35.600	-
		P-value**	0.7879	-
	Week 54/Discontinuation
		n	6	3
		Mean (SD)	37.700 (14.7016)	40.593 (32.2867)
		Median	35.250	47.300
		Q1 : Q3	27.100 : 43.600	5.480 : 69.000
		Min : Max	21.60 : 63.40	5.48 : 69.00
		Difference (Response - Non Response)*	-8.350	-
		95% Confidence interval*	-47.400, 57.920	-
		P-value**	0.7143	-
CD161+ memory CD8 T cells (%)
	Baseline
		n	6	5
		Mean (SD)	5.877 (4.5441)	3.186 (1.4668)
		Median	4.445	4.020
		Q1 : Q3	3.420 : 6.410	2.080 : 4.140
		Min : Max	1.94 : 14.60	1.18 : 4.51
		Difference (Response - Non Response)*	1.460	-
		95% Confidence interval*	-1.090, 10.460	-
		P-value**	0.4286	-
	Week 14
		n	7	4
		Mean (SD)	3.393 (2.3046)	3.855 (2.9999)
		Median	2.310	2.675
		Q1 : Q3	1.550 : 4.410	1.885 : 5.825
		Min : Max	1.32 : 7.90	1.85 : 8.22
		Difference (Response - Non Response)*	-0.310	-
		95% Confidence interval*	-5.960, 4.470	-
		P-value**	0.9273	-
	Week 54/Discontinuation
		n	6	3
		Mean (SD)	5.143 (2.5041)	4.317 (3.5151)
		Median	5.230	4.340
		Q1 : Q3	3.420 : 6.840	0.790 : 7.820
		Min : Max	1.55 : 8.59	0.79 : 7.82
		Difference (Response - Non Response)*	0.765	-
		95% Confidence interval*	-6.270, 7.800	-
		P-value**	0.7143	-
Treg (%)
	Baseline
		n	6	5
		Mean (SD)	7.097 (2.7073)	4.476 (2.3295)
		Median	6.355	5.300
		Q1 : Q3	4.800 : 9.640	2.130 : 6.440
		Min : Max	4.63 : 10.80	1.85 : 6.66
		Difference (Response - Non Response)*	2.795	-
		95% Confidence interval*	-1.720, 7.510	-
		P-value**	0.3290	-
	Week 14
		n	6	4
		Mean (SD)	6.712 (1.7037)	4.668 (3.4859)
		Median	6.360	4.270
		Q1 : Q3	5.090 : 8.760	1.720 : 7.615
		Min : Max	4.94 : 8.76	1.60 : 8.53
		Difference (Response - Non Response)*	2.580	-
		95% Confidence interval*	-3.440, 7.160	-
		P-value**	0.4381	-
	Week 54/Discontinuation
		n	5	3
		Mean (SD)	8.396 (3.7487)	6.483 (1.3024)
		Median	8.780	6.150
		Q1 : Q3	7.110 : 9.420	5.380 : 7.920
		Min : Max	3.17 : 13.50	5.38 : 7.92
		Difference (Response - Non Response)*	1.730	-
		95% Confidence interval*	-4.750, 8.120	-
		P-value**	0.3929	-
γδ T cells (%)
	Baseline
		n	6	5
		Mean (SD)	5.745 (8.7652)	4.186 (1.7725)
		Median	1.645	4.460
		Q1 : Q3	1.190 : 5.590	2.980 : 5.820
		Min : Max	1.10 : 23.30	1.82 : 5.85
		Difference (Response - Non Response)*	-1.335	-
		95% Confidence interval*	-4.630, 17.480	-
		P-value**	0.2468	-
	Week 14
		n	7	4
		Mean (SD)	2.627 (2.0737)	9.365 (10.7478)
		Median	1.730	5.110
		Q1 : Q3	1.020 : 4.090	3.125 : 15.605
		Min : Max	0.96 : 6.60	1.94 : 25.30
		Difference (Response - Non Response)*	-3.115	-
		95% Confidence interval*	-23.980, 2.150	-
		P-value**	0.1091	-
	Week 54/Discontinuation
		n	6	3
		Mean (SD)	5.922 (9.5486)	2.377 (0.8351)
		Median	1.460	2.750
		Q1 : Q3	1.330 : 4.870	1.420 : 2.960
		Min : Max	1.21 : 25.20	1.42 : 2.96
		Difference (Response - Non Response)*	-0.150	-
		95% Confidence interval*	-1.750, 23.780	-
		P-value**	0.7143	-
Colonic tissue (Inflamed)
T cells (%)
	Baseline
		n	6	5
		Mean (SD)	39.23 (10.148)	36.72 (12.412)
		Median	41.65	31.70
		Q1 : Q3	28.90 : 44.70	28.40 : 41.70
		Min : Max	25.8 : 52.7	25.7 : 56.1
		Difference (Response - Non Response)*	2.25	-
		95% Confidence interval*	-15.90, 19.00	-
		P-value**	0.6623	-
	Week 14
		n	7	3
		Mean (SD)	44.97 (11.779)	46.20 (13.173)
		Median	45.10	39.10
		Q1 : Q3	36.50 : 50.80	38.10 : 61.40
		Min : Max	30.3 : 65.5	38.1 : 61.4
		Difference (Response - Non Response)*	-1.60	-
		95% Confidence interval*	-31.10, 27.40	-
		P-value**	0.8333	-
	Week 54/Discontinuation
		n	5	3
		Mean (SD)	57.54 (14.064)	54.30 (3.936)
		Median	51.70	56.00
		Q1 : Q3	46.30 : 69.00	49.80 : 57.10
		Min : Max	44.8 : 75.9	49.8 : 57.1
		Difference (Response - Non Response)*	-3.50	-
		95% Confidence interval*	-12.30, 26.10	-
		P-value**	1.0000	-
CD4 T cells (%)
	Baseline
		n	6	5
		Mean (SD)	57.70 (5.215)	56.16 (12.601)
		Median	56.60	53.80
		Q1 : Q3	54.20 : 63.20	52.70 : 67.80
		Min : Max	51.2 : 64.4	38.0 : 68.5
		Difference (Response - Non Response)*	0.90	-
		95% Confidence interval*	-13.60, 17.20	-
		P-value**	0.9307	-
	Week 14
		n	7	3
		Mean (SD)	53.77 (22.823)	62.33 (3.109)
		Median	63.30	60.90
		Q1 : Q3	24.20 : 68.50	60.20 : 65.90
		Min : Max	19.8 : 77.8	60.2 : 65.9
		Difference (Response - Non Response)*	2.40	-
		95% Confidence interval*	-46.10, 17.60	-
		P-value**	1.0000	-
	Week 54/Discontinuation
		n	5	3
		Mean (SD)	65.56 (14.644)	68.47 (4.997)
		Median	67.70	69.60
		Q1 : Q3	62.10 : 69.70	63.00 : 72.80
		Min : Max	43.9 : 84.4	63.0 : 72.8
		Difference (Response - Non Response)*	-1.90	-
		95% Confidence interval*	-28.90, 21.40	-
		P-value**	0.7857	-
Naive CD4 T cells (%)
	Baseline
		n	6	5
		Mean (SD)	9.195 (5.7037)	14.474 (11.1465)
		Median	7.545	10.800
		Q1 : Q3	6.470 : 11.000	5.130 : 25.000
		Min : Max	3.01 : 19.60	3.84 : 27.60
		Difference (Response - Non Response)*	-3.255	-
		95% Confidence interval*	-20.140, 7.160	-
		P-value**	0.6623	-
	Week 14
		n	7	3
		Mean (SD)	3.937 (2.6187)	7.320 (6.9995)
		Median	2.780	3.450
		Q1 : Q3	2.490 : 4.360	3.110 : 15.400
		Min : Max	2.42 : 9.68	3.11 : 15.40
		Difference (Response - Non Response)*	-0.690	-
		95% Confidence interval*	-12.980, 6.570	-
		P-value**	0.2667	-
	Week 54/Discontinuation
		n	5	3
		Mean (SD)	5.620 (4.6179)	7.017 (5.0092)
		Median	3.740	4.210
		Q1 : Q3	2.250 : 7.170	4.040 : 12.800
		Min : Max	1.94 : 13.00	4.04 : 12.80
		Difference (Response - Non Response)*	-1.790	-
		95% Confidence interval*	-10.860, 8.960	-
		P-value**	0.5714	-
Memory CD4 T cells (%)
	Baseline
		n	6	5
		Mean (SD)	90.80 (5.702)	85.54 (11.162)
		Median	92.45	89.20
		Q1 : Q3	89.00 : 93.50	75.00 : 94.90
		Min : Max	80.4 : 97.0	72.4 : 96.2
		Difference (Response - Non Response)*	3.25	-
		95% Confidence interval*	-7.20, 20.10	-
		P-value**	0.6623	-
	Week 14
		n	7	3
		Mean (SD)	96.06 (2.629)	92.70 (7.016)
		Median	97.20	96.60
		Q1 : Q3	95.60 : 97.50	84.60 : 96.90
		Min : Max	90.3 : 97.6	84.6 : 96.9
		Difference (Response - Non Response)*	0.70	-
		95% Confidence interval*	-6.60, 13.00	-
		P-value**	0.2667	-
	Week 54/Discontinuation
		n	5	3
		Mean (SD)	94.38 (4.624)	93.00 (5.024)
		Median	96.30	95.80
		Q1 : Q3	92.80 : 97.70	87.20 : 96.00
		Min : Max	87.0 : 98.1	87.2 : 96.0
		Difference (Response - Non Response)*	1.70	-
		95% Confidence interval*	-9.00, 10.90	-
		P-value**	0.5714	-
CD161+ memory CD4 T cells (%)
	Baseline
		n	6	5
		Mean (SD)	47.533 (7.1450)	28.898 (13.8964)
		Median	48.450	31.300
		Q1 : Q3	44.500 : 53.800	23.400 : 32.100
		Min : Max	35.90 : 54.10	9.79 : 47.90
		Difference (Response - Non Response)*	20.950	-
		95% Confidence interval*	3.800, 35.010	-
		P-value**	0.0303	-
	Week 14
		n	7	3
		Mean (SD)	40.229 (14.5626)	45.967 (12.5261)
		Median	36.300	51.700
		Q1 : Q3	32.300 : 46.100	31.600 : 54.600
		Min : Max	20.30 : 66.70	31.60 : 54.60
		Difference (Response - Non Response)*	-8.500	-
		95% Confidence interval*	-34.300, 35.100	-
		P-value**	0.6667	-
	Week 54/Discontinuation
		n	5	3
		Mean (SD)	65.520 (6.7503)	52.367 (2.0984)
		Median	65.700	53.100
		Q1 : Q3	60.400 : 70.500	50.000 : 54.000
		Min : Max	57.40 : 73.60	50.00 : 54.00
		Difference (Response - Non Response)*	12.600	-
		95% Confidence interval*	3.400, 23.600	-
		P-value**	0.0357	-
CD8 T cells (%)
	Baseline
		n	6	5
		Mean (SD)	34.133 (5.5974)	33.480 (11.6508)
		Median	36.550	31.900
		Q1 : Q3	29.100 : 38.200	25.100 : 34.500
		Min : Max	25.30 : 39.10	23.30 : 52.60
		Difference (Response - Non Response)*	3.850	-
		95% Confidence interval*	-15.600, 13.700	-
		P-value**	0.4286	-
	Week 14
		n	7	3
		Mean (SD)	31.743 (15.6066)	30.233 (5.3929)
		Median	27.600	27.900
		Q1 : Q3	21.900 : 32.400	26.400 : 36.400
		Min : Max	18.20 : 65.20	26.40 : 36.40
		Difference (Response - Non Response)*	-2.800	-
		95% Confidence interval*	-18.200, 38.800	-
		P-value**	0.6667	-
	Week 54/Discontinuation
		n	5	3
		Mean (SD)	29.736 (15.7236)	24.200 (5.2115)
		Median	30.200	21.600
		Q1 : Q3	25.000 : 30.900	20.800 : 30.200
		Min : Max	9.38 : 53.20	20.80 : 30.20
		Difference (Response - Non Response)*	4.200	-
		95% Confidence interval*	-20.820, 32.400	-
		P-value**	0.4643	-
Naive CD8 T cells (%)
	Baseline
		n	6	5
		Mean (SD)	19.945 (8.1255)	35.300 (17.9112)
		Median	23.350	34.200
		Q1 : Q3	10.800 : 25.400	24.900 : 41.200
		Min : Max	8.87 : 27.90	14.40 : 61.80
		Difference (Response - Non Response)*	-13.700	-
		95% Confidence interval*	-36.500, 7.000	-
		P-value**	0.1775	-
	Week 14
		n	7	3
		Mean (SD)	16.041 (9.3705)	21.003 (14.3828)
		Median	14.300	28.700
		Q1 : Q3	10.000 : 22.600	4.410 : 29.900
		Min : Max	4.79 : 33.30	4.41 : 29.90
		Difference (Response - Non Response)*	-7.300	-
		95% Confidence interval*	-25.110, 28.890	-
		P-value**	0.8333	-
	Week 54/Discontinuation
		n	5	3
		Mean (SD)	21.660 (10.7920)	28.763 (18.8212)
		Median	21.200	36.600
		Q1 : Q3	11.200 : 31.800	7.290 : 42.400
		Min : Max	10.80 : 33.30	7.29 : 42.40
		Difference (Response - Non Response)*	-9.100	-
		95% Confidence interval*	-31.600, 26.010	-
		P-value**	0.5714	-
Memory CD8 T cells (%)
	Baseline
		n	6	5
		Mean (SD)	80.05 (8.117)	64.70 (17.911)
		Median	76.65	65.80
		Q1 : Q3	74.60 : 89.20	58.80 : 75.10
		Min : Max	72.1 : 91.1	38.2 : 85.6
		Difference (Response - Non Response)*	13.70	-
		95% Confidence interval*	-7.00, 36.50	-
		P-value**	0.1775	-
	Week 14
		n	7	3
		Mean (SD)	83.96 (9.369)	79.00 (14.389)
		Median	85.70	71.30
		Q1 : Q3	77.40 : 90.00	70.10 : 95.60
		Min : Max	66.7 : 95.2	70.1 : 95.6
		Difference (Response - Non Response)*	7.30	-
		95% Confidence interval*	-28.90, 25.10	-
		P-value**	0.8333	-
	Week 54/Discontinuation
		n	5	3
		Mean (SD)	78.34 (10.792)	71.23 (18.816)
		Median	78.80	63.40
		Q1 : Q3	68.20 : 88.80	57.60 : 92.70
		Min : Max	66.7 : 89.2	57.6 : 92.7
		Difference (Response - Non Response)*	9.10	-
		95% Confidence interval*	-26.00, 31.60	-
		P-value**	0.5714	-
CD161+ memory CD8 T cells (%)
	Baseline
		n	6	5
		Mean (SD)	15.075 (10.0320)	9.080 (8.2523)
		Median	9.990	7.010
		Q1 : Q3	8.370 : 25.700	1.960 : 13.200
		Min : Max	6.50 : 29.90	1.93 : 21.30
		Difference (Response - Non Response)*	5.490	-
		95% Confidence interval*	-10.900, 23.740	-
		P-value**	0.3290	-
	Week 14
		n	7	3
		Mean (SD)	19.714 (16.2815)	20.563 (14.4088)
		Median	19.400	22.000
		Q1 : Q3	5.650 : 31.000	5.490 : 34.200
		Min : Max	2.76 : 47.60	5.49 : 34.20
		Difference (Response - Non Response)*	-2.600	-
		95% Confidence interval*	-31.440, 42.110	-
		P-value**	1.0000	-
	Week 54/Discontinuation
		n	5	3
		Mean (SD)	17.826 (13.1959)	16.400 (3.7323)
		Median	11.100	18.300
		Q1 : Q3	10.800 : 30.400	12.100 : 18.800
		Min : Max	3.53 : 33.30	12.10 : 18.80
		Difference (Response - Non Response)*	-1.300	-
		95% Confidence interval*	-15.270, 21.200	-
		P-value**	0.7857	-
Treg (%)
	Baseline
		n	0	0
		Mean (SD)	-	-
		Median	-	-
		Q1 : Q3	-	-
		Min : Max	-	-
		Difference (Response - Non Response)*	-	-
		95% Confidence interval*	-	-
		P-value**	-	-
	Week 14
		n	0	0
		Mean (SD)	-	-
		Median	-	-
		Q1 : Q3	-	-
		Min : Max	-	-
		Difference (Response - Non Response)*	-	-
		95% Confidence interval*	-	-
		P-value**	-	-
	Week 54/Discontinuation
		n	0	0
		Mean (SD)	-	-
		Median	-	-
		Q1 : Q3	-	-
		Min : Max	-	-
		Difference (Response - Non Response)*	-	-
		95% Confidence interval*	-	-
		P-value**	-	-
γδ T cells (%)
	Baseline
		n	6	5
		Mean (SD)	2.268 (1.6591)	3.724 (3.5430)
		Median	2.175	3.360
		Q1 : Q3	0.980 : 2.740	0.980 : 4.170
		Min : Max	0.39 : 5.15	0.65 : 9.46
		Difference (Response - Non Response)*	-0.840	-
		95% Confidence interval*	-7.160, 1.790	-
		P-value**	0.5693	-
	Week 14
		n	7	3
		Mean (SD)	1.287 (0.7379)	3.270 (3.5228)
		Median	1.170	2.420
		Q1 : Q3	0.990 : 1.890	0.250 : 7.140
		Min : Max	0.00 : 2.30	0.25 : 7.14
		Difference (Response - Non Response)*	-1.250	-
		95% Confidence interval*	-7.140, 2.050	-
		P-value**	0.3833	-
	Week 54/Discontinuation
		n	5	3
		Mean (SD)	1.162 (0.5343)	2.073 (0.4378)
		Median	1.270	2.130
		Q1 : Q3	0.660 : 1.560	1.610 : 2.480
		Min : Max	0.56 : 1.76	1.61 : 2.48
		Difference (Response - Non Response)*	-0.920	-
		95% Confidence interval*	-1.920, 0.150	-
		P-value**	0.0714	-
*: Median Difference and 95% CI was based on Hodges-Lehmann estimation.
**: Two sample Mann-Whitney U-test.
