# Supplementary material for: Association of tissue lymphocyte immunophenotype and clinical outcomes: A prospective study in patients with ulcerative colitis treated with vedolizumab
Source: PLoS One. 2026 Feb 3;21(2):e0340271. doi: 10.1371/journal.pone.0340271 (PMC12867234; doi:10.1371/journal.pone.0340271)
Supplement: S8 Table — (XLSX) [file pone.0340271.s010.xlsx]

## Sheet: Table S8
Table S8. Non-parametric analysis of T cell immunophenotype proportions in blood and colorectal tissue by response type (clinical remission and loss of clinical remission)
Full analysis set
			Full analysis set (N=11)
			Response
			Clinical remission	Loss of clinical remission
Blood
T cells (%)
	Baseline
		n	6	3
		Mean (SD)	55.12 (10.018)	54.57 (14.722)
		Median	51.05	55.50
		Q1 : Q3	50.30 : 65.30	39.40 : 68.80
		Min : Max	43.5 : 69.5	39.4 : 68.8
		Difference (Response - Loss of Response)*	-1.40	-
		95% Confidence interval*	-25.30, 30.10	-
		P-value**	1.0000	-
	Week 14
		n	6	3
		Mean (SD)	54.58 (12.732)	61.37 (9.780)
		Median	56.80	63.20
		Q1 : Q3	40.80 : 62.20	50.80 : 70.10
		Min : Max	39.2 : 71.7	50.8 : 70.1
		Difference (Response - Loss of Response)*	-8.85	-
		95% Confidence interval*	-30.90, 20.90	-
		P-value**	0.5476	-
	Week 54/Discontinuation
		n	6	3
		Mean (SD)	55.18 (10.095)	58.17 (4.215)
		Median	56.05	60.60
		Q1 : Q3	45.20 : 65.40	53.30 : 60.60
		Min : Max	42.2 : 66.2	53.3 : 60.6
		Difference (Response - Loss of Response)*	-1.90	-
		95% Confidence interval*	-18.40, 12.90	-
		P-value**	0.8690	-
CD4 T cells (%)
	Baseline
		n	6	3
		Mean (SD)	58.58 (10.458)	64.83 (10.716)
		Median	57.70	65.50
		Q1 : Q3	51.90 : 65.20	53.80 : 75.20
		Min : Max	44.9 : 74.1	53.8 : 75.2
		Difference (Response - Loss of Response)*	-6.45	-
		95% Confidence interval*	-30.30, 20.30	-
		P-value**	0.3810	-
	Week 14
		n	6	3
		Mean (SD)	57.92 (10.707)	64.43 (5.894)
		Median	58.25	62.70
		Q1 : Q3	48.00 : 69.30	59.60 : 71.00
		Min : Max	44.4 : 69.3	59.6 : 71.0
		Difference (Response - Loss of Response)*	-6.95	-
		95% Confidence interval*	-26.60, 9.70	-
		P-value**	0.3452	-
	Week 54/Discontinuation
		n	6	3
		Mean (SD)	55.28 (9.326)	66.20 (10.982)
		Median	53.90	62.30
		Q1 : Q3	49.80 : 60.10	57.70 : 78.60
		Min : Max	43.4 : 70.6	57.7 : 78.6
		Difference (Response - Loss of Response)*	-8.70	-
		95% Confidence interval*	-35.20, 12.90	-
		P-value**	0.1667	-
Naive CD4 T cells (%)
	Baseline
		n	6	3
		Mean (SD)	35.15 (10.161)	46.60 (4.784)
		Median	34.55	44.30
		Q1 : Q3	31.50 : 36.90	43.40 : 52.10
		Min : Max	21.1 : 52.3	43.4 : 52.1
		Difference (Response - Loss of Response)*	-11.80	-
		95% Confidence interval*	-31.00, 8.90	-
		P-value**	0.1667	-
	Week 14
		n	6	3
		Mean (SD)	41.25 (15.946)	45.50 (1.493)
		Median	35.00	44.90
		Q1 : Q3	28.70 : 55.10	44.40 : 47.20
		Min : Max	27.3 : 66.4	44.4 : 47.2
		Difference (Response - Loss of Response)*	-10.80	-
		95% Confidence interval*	-19.90, 22.00	-
		P-value**	0.5476	-
	Week 54/Discontinuation
		n	6	3
		Mean (SD)	41.92 (9.554)	48.03 (14.558)
		Median	41.85	41.60
		Q1 : Q3	38.70 : 49.70	37.80 : 64.70
		Min : Max	26.0 : 53.4	37.8 : 64.7
		Difference (Response - Loss of Response)*	-1.50	-
		95% Confidence interval*	-38.70, 15.60	-
		P-value**	0.9048	-
Memory CD4 T cells (%)
	Baseline
		n	6	3
		Mean (SD)	57.80 (12.136)	47.23 (5.058)
		Median	58.15	49.90
		Q1 : Q3	55.80 : 63.60	41.40 : 50.40
		Min : Max	37.0 : 74.1	41.4 : 50.4
		Difference (Response - Loss of Response)*	10.90	-
		95% Confidence interval*	-13.40, 32.70	-
		P-value**	0.1667	-
	Week 14
		n	6	3
		Mean (SD)	52.48 (16.726)	48.57 (0.902)
		Median	59.10	48.50
		Q1 : Q3	40.00 : 64.00	47.70 : 49.50
		Min : Max	24.9 : 67.8	47.7 : 49.5
		Difference (Response - Loss of Response)*	10.50	-
		95% Confidence interval*	-24.60, 20.10	-
		P-value**	0.5476	-
	Week 54/Discontinuation
		n	6	3
		Mean (SD)	51.03 (13.181)	45.50 (14.463)
		Median	49.05	50.50
		Q1 : Q3	47.10 : 54.20	29.20 : 56.80
		Min : Max	33.1 : 73.7	29.2 : 56.8
		Difference (Response - Loss of Response)*	1.15	-
		95% Confidence interval*	-23.70, 44.50	-
		P-value**	1.0000	-
CD161+ memory CD4 T cells (%)
	Baseline
		n	6	3
		Mean (SD)	16.142 (7.1950)	9.300 (3.2317)
		Median	19.200	7.870
		Q1 : Q3	9.380 : 21.100	7.030 : 13.000
		Min : Max	5.17 : 22.80	7.03 : 13.00
		Difference (Response - Loss of Response)*	8.915	-
		95% Confidence interval*	-7.830, 15.770	-
		P-value**	0.2619	-
	Week 14
		n	6	3
		Mean (SD)	11.777 (5.2579)	10.713 (3.2315)
		Median	14.300	10.600
		Q1 : Q3	8.150 : 15.000	7.540 : 14.000
		Min : Max	2.71 : 16.20	7.54 : 14.00
		Difference (Response - Loss of Response)*	1.600	-
		95% Confidence interval*	-11.290, 8.660	-
		P-value**	0.4048	-
	Week 54/Discontinuation
		n	6	3
		Mean (SD)	17.750 (8.1301)	12.970 (6.5217)
		Median	16.450	9.290
		Q1 : Q3	14.300 : 24.000	9.120 : 20.500
		Min : Max	5.90 : 29.40	9.12 : 20.50
		Difference (Response - Loss of Response)*	6.145	-
		95% Confidence interval*	-14.600, 20.280	-
		P-value**	0.5476	-
CD8 T cells (%)
	Baseline
		n	6	3
		Mean (SD)	33.75 (8.616)	29.40 (12.305)
		Median	32.05	29.00
		Q1 : Q3	27.50 : 43.20	17.30 : 41.90
		Min : Max	23.2 : 44.5	17.3 : 41.9
		Difference (Response - Loss of Response)*	3.95	-
		95% Confidence interval*	-18.70, 27.20	-
		P-value**	0.5476	-
	Week 14
		n	6	3
		Mean (SD)	34.02 (9.717)	30.23 (8.363)
		Median	31.45	32.40
		Q1 : Q3	26.80 : 42.10	21.00 : 37.30
		Min : Max	23.7 : 48.6	21.0 : 37.3
		Difference (Response - Loss of Response)*	3.75	-
		95% Confidence interval*	-13.60, 27.60	-
		P-value**	0.7143	-
	Week 54/Discontinuation
		n	6	3
		Mean (SD)	36.92 (7.715)	29.57 (10.980)
		Median	38.85	33.80
		Q1 : Q3	29.20 : 43.80	17.10 : 37.80
		Min : Max	26.3 : 44.5	17.1 : 37.8
		Difference (Response - Loss of Response)*	7.15	-
		95% Confidence interval*	-11.50, 27.40	-
		P-value**	0.3810	-
Naive CD8 T cells (%)
	Baseline
		n	6	3
		Mean (SD)	58.60 (13.729)	57.90 (22.266)
		Median	61.70	45.70
		Q1 : Q3	49.90 : 69.60	44.40 : 83.60
		Min : Max	36.8 : 71.9	44.4 : 83.6
		Difference (Response - Loss of Response)*	4.85	-
		95% Confidence interval*	-46.80, 27.50	-
		P-value**	0.9048	-
	Week 14
		n	6	3
		Mean (SD)	64.88 (19.036)	64.73 (19.994)
		Median	69.45	57.20
		Q1 : Q3	63.60 : 72.10	49.60 : 87.40
		Min : Max	29.1 : 85.6	49.6 : 87.4
		Difference (Response - Loss of Response)*	8.40	-
		95% Confidence interval*	-58.30, 36.00	-
		P-value**	0.9048	-
	Week 54/Discontinuation
		n	6	3
		Mean (SD)	62.30 (14.702)	59.40 (32.276)
		Median	64.75	52.70
		Q1 : Q3	56.40 : 72.90	31.00 : 94.50
		Min : Max	36.6 : 78.4	31.0 : 94.5
		Difference (Response - Loss of Response)*	8.35	-
		95% Confidence interval*	-57.90, 47.40	-
		P-value**	0.7143	-
Memory CD8 T cells (%)
	Baseline
		n	6	3
		Mean (SD)	41.400 (13.7292)	42.100 (22.2663)
		Median	38.300	54.300
		Q1 : Q3	30.400 : 50.100	16.400 : 55.600
		Min : Max	28.10 : 63.20	16.40 : 55.60
		Difference (Response - Loss of Response)*	-4.850	-
		95% Confidence interval*	-27.500, 46.800	-
		P-value**	0.9048	-
	Week 14
		n	6	3
		Mean (SD)	35.117 (19.0363)	35.267 (19.9943)
		Median	30.550	42.800
		Q1 : Q3	27.900 : 36.400	12.600 : 50.400
		Min : Max	14.40 : 70.90	12.60 : 50.40
		Difference (Response - Loss of Response)*	-8.400	-
		95% Confidence interval*	-36.000, 58.300	-
		P-value**	0.9048	-
	Week 54/Discontinuation
		n	6	3
		Mean (SD)	37.700 (14.7016)	40.593 (32.2867)
		Median	35.250	47.300
		Q1 : Q3	27.100 : 43.600	5.480 : 69.000
		Min : Max	21.60 : 63.40	5.48 : 69.00
		Difference (Response - Loss of Response)*	-8.350	-
		95% Confidence interval*	-47.400, 57.920	-
		P-value**	0.7143	-
CD161+ memory CD8 T cells (%)
	Baseline
		n	6	3
		Mean (SD)	5.877 (4.5441)	3.413 (1.1563)
		Median	4.445	4.020
		Q1 : Q3	3.420 : 6.410	2.080 : 4.140
		Min : Max	1.94 : 14.60	2.08 : 4.14
		Difference (Response - Loss of Response)*	1.275	-
		95% Confidence interval*	-2.200, 12.520	-
		P-value**	0.7143	-
	Week 14
		n	6	3
		Mean (SD)	4.522 (2.8955)	2.757 (1.4814)
		Median	3.715	2.310
		Q1 : Q3	2.260 : 7.900	1.550 : 4.410
		Min : Max	1.32 : 8.22	1.55 : 4.41
		Difference (Response - Loss of Response)*	1.405	-
		95% Confidence interval*	-3.090, 6.670	-
		P-value**	0.7143	-
	Week 54/Discontinuation
		n	6	3
		Mean (SD)	5.143 (2.5041)	4.317 (3.5151)
		Median	5.230	4.340
		Q1 : Q3	3.420 : 6.840	0.790 : 7.820
		Min : Max	1.55 : 8.59	0.79 : 7.82
		Difference (Response - Loss of Response)*	0.765	-
		95% Confidence interval*	-6.270, 7.800	-
		P-value**	0.7143	-
Treg (%)
	Baseline
		n	6	3
		Mean (SD)	7.097 (2.7073)	6.133 (0.7300)
		Median	6.355	6.440
		Q1 : Q3	4.800 : 9.640	5.300 : 6.660
		Min : Max	4.63 : 10.80	5.30 : 6.66
		Difference (Response - Loss of Response)*	0.375	-
		95% Confidence interval*	-2.030, 5.500	-
		P-value**	1.0000	-
	Week 14
		n	5	3
		Mean (SD)	7.538 (1.6899)	5.937 (0.7685)
		Median	8.530	6.130
		Q1 : Q3	6.700 : 8.760	5.090 : 6.590
		Min : Max	4.94 : 8.76	5.09 : 6.59
		Difference (Response - Loss of Response)*	2.170	-
		95% Confidence interval*	-1.650, 3.670	-
		P-value**	0.2321	-
	Week 54/Discontinuation
		n	5	3
		Mean (SD)	8.396 (3.7487)	6.483 (1.3024)
		Median	8.780	6.150
		Q1 : Q3	7.110 : 9.420	5.380 : 7.920
		Min : Max	3.17 : 13.50	5.38 : 7.92
		Difference (Response - Loss of Response)*	1.730	-
		95% Confidence interval*	-4.750, 8.120	-
		P-value**	0.3929	-
γδ T cells (%)
	Baseline
		n	6	3
		Mean (SD)	5.745 (8.7652)	3.550 (2.0746)
		Median	1.645	2.980
		Q1 : Q3	1.190 : 5.590	1.820 : 5.850
		Min : Max	1.10 : 23.30	1.82 : 5.85
		Difference (Response - Loss of Response)*	-0.675	-
		95% Confidence interval*	-4.750, 21.480	-
		P-value**	0.3810	-
	Week 14
		n	6	3
		Mean (SD)	5.840 (9.6011)	3.530 (2.7430)
		Median	1.835	2.670
		Q1 : Q3	1.020 : 4.090	1.320 : 6.600
		Min : Max	0.96 : 25.30	1.32 : 6.60
		Difference (Response - Loss of Response)*	-0.545	-
		95% Confidence interval*	-5.640, 23.980	-
		P-value**	0.7143	-
	Week 54/Discontinuation
		n	6	3
		Mean (SD)	5.922 (9.5486)	2.377 (0.8351)
		Median	1.460	2.750
		Q1 : Q3	1.330 : 4.870	1.420 : 2.960
		Min : Max	1.21 : 25.20	1.42 : 2.96
		Difference (Response - Loss of Response)*	-0.150	-
		95% Confidence interval*	-1.750, 23.780	-
		P-value**	0.7143	-
Colonic tissue (Inflamed)
T cells (%)
	Baseline
		n	6	3
		Mean (SD)	39.23 (10.148)	33.03 (8.083)
		Median	41.65	31.70
		Q1 : Q3	28.90 : 44.70	25.70 : 41.70
		Min : Max	25.8 : 52.7	25.7 : 41.7
		Difference (Response - Loss of Response)*	5.80	-
		95% Confidence interval*	-15.90, 27.00	-
		P-value**	0.3810	-
	Week 14
		n	6	3
		Mean (SD)	50.40 (11.711)	37.30 (7.432)
		Median	50.30	36.50
		Q1 : Q3	38.10 : 61.40	30.30 : 45.10
		Min : Max	36.8 : 65.5	30.3 : 45.1
		Difference (Response - Loss of Response)*	13.80	-
		95% Confidence interval*	-8.30, 35.20	-
		P-value**	0.0952	-
	Week 54/Discontinuation
		n	5	3
		Mean (SD)	57.54 (14.064)	54.30 (3.936)
		Median	51.70	56.00
		Q1 : Q3	46.30 : 69.00	49.80 : 57.10
		Min : Max	44.8 : 75.9	49.8 : 57.1
		Difference (Response - Loss of Response)*	-3.50	-
		95% Confidence interval*	-12.30, 26.10	-
		P-value**	1.0000	-
CD4 T cells (%)
	Baseline
		n	6	3
		Mean (SD)	57.70 (5.215)	63.37 (8.292)
		Median	56.60	67.80
		Q1 : Q3	54.20 : 63.20	53.80 : 68.50
		Min : Max	51.2 : 64.4	53.8 : 68.5
		Difference (Response - Loss of Response)*	-4.95	-
		95% Confidence interval*	-17.30, 10.60	-
		P-value**	0.3810	-
	Week 14
		n	6	3
		Mean (SD)	52.85 (24.559)	62.03 (6.987)
		Median	63.40	63.30
		Q1 : Q3	24.20 : 68.50	54.50 : 68.30
		Min : Max	19.8 : 77.8	54.5 : 68.3
		Difference (Response - Loss of Response)*	-1.10	-
		95% Confidence interval*	-48.50, 23.30	-
		P-value**	1.0000	-
	Week 54/Discontinuation
		n	5	3
		Mean (SD)	65.56 (14.644)	68.47 (4.997)
		Median	67.70	69.60
		Q1 : Q3	62.10 : 69.70	63.00 : 72.80
		Min : Max	43.9 : 84.4	63.0 : 72.8
		Difference (Response - Loss of Response)*	-1.90	-
		95% Confidence interval*	-28.90, 21.40	-
		P-value**	0.7857	-
Naive CD4 T cells (%)
	Baseline
		n	6	3
		Mean (SD)	9.195 (5.7037)	18.813 (13.0323)
		Median	7.545	25.000
		Q1 : Q3	6.470 : 11.000	3.840 : 27.600
		Min : Max	3.01 : 19.60	3.84 : 27.60
		Difference (Response - Loss of Response)*	-15.300	-
		95% Confidence interval*	-24.590, 15.760	-
		P-value**	0.3810	-
	Week 14
		n	6	3
		Mean (SD)	6.335 (5.1788)	2.800 (0.3904)
		Median	3.905	2.780
		Q1 : Q3	2.630 : 9.680	2.420 : 3.200
		Min : Max	2.49 : 15.40	2.42 : 3.20
		Difference (Response - Loss of Response)*	1.095	-
		95% Confidence interval*	-0.710, 12.980	-
		P-value**	0.2619	-
	Week 54/Discontinuation
		n	5	3
		Mean (SD)	5.620 (4.6179)	7.017 (5.0092)
		Median	3.740	4.210
		Q1 : Q3	2.250 : 7.170	4.040 : 12.800
		Min : Max	1.94 : 13.00	4.04 : 12.80
		Difference (Response - Loss of Response)*	-1.790	-
		95% Confidence interval*	-10.860, 8.960	-
		P-value**	0.5714	-
Memory CD4 T cells (%)
	Baseline
		n	6	3
		Mean (SD)	90.80 (5.702)	81.20 (13.055)
		Median	92.45	75.00
		Q1 : Q3	89.00 : 93.50	72.40 : 96.20
		Min : Max	80.4 : 97.0	72.4 : 96.2
		Difference (Response - Loss of Response)*	15.30	-
		95% Confidence interval*	-15.80, 24.60	-
		P-value**	0.3810	-
	Week 14
		n	6	3
		Mean (SD)	93.67 (5.187)	97.20 (0.400)
		Median	96.10	97.20
		Q1 : Q3	90.30 : 97.40	96.80 : 97.60
		Min : Max	84.6 : 97.5	96.8 : 97.6
		Difference (Response - Loss of Response)*	-1.10	-
		95% Confidence interval*	-13.00, 0.70	-
		P-value**	0.2619	-
	Week 54/Discontinuation
		n	5	3
		Mean (SD)	94.38 (4.624)	93.00 (5.024)
		Median	96.30	95.80
		Q1 : Q3	92.80 : 97.70	87.20 : 96.00
		Min : Max	87.0 : 98.1	87.2 : 96.0
		Difference (Response - Loss of Response)*	1.70	-
		95% Confidence interval*	-9.00, 10.90	-
		P-value**	0.5714	-
CD161+ memory CD4 T cells (%)
	Baseline
		n	6	3
		Mean (SD)	47.533 (7.1450)	27.030 (19.3126)
		Median	48.450	23.400
		Q1 : Q3	44.500 : 53.800	9.790 : 47.900
		Min : Max	35.90 : 54.10	9.79 : 47.90
		Difference (Response - Loss of Response)*	23.755	-
		95% Confidence interval*	-12.000, 44.310	-
		P-value**	0.1667	-
	Week 14
		n	6	3
		Mean (SD)	41.750 (13.0116)	45.800 (18.1248)
		Median	45.800	36.300
		Q1 : Q3	32.300 : 51.700	34.400 : 66.700
		Min : Max	20.30 : 54.60	34.40 : 66.70
		Difference (Response - Loss of Response)*	-3.050	-
		95% Confidence interval*	-46.400, 20.200	-
		P-value**	0.9048	-
	Week 54/Discontinuation
		n	5	3
		Mean (SD)	65.520 (6.7503)	52.367 (2.0984)
		Median	65.700	53.100
		Q1 : Q3	60.400 : 70.500	50.000 : 54.000
		Min : Max	57.40 : 73.60	50.00 : 54.00
		Difference (Response - Loss of Response)*	12.600	-
		95% Confidence interval*	3.400, 23.600	-
		P-value**	0.0357	-
CD8 T cells (%)
	Baseline
		n	6	3
		Mean (SD)	34.133 (5.5974)	26.767 (4.5358)
		Median	36.550	25.100
		Q1 : Q3	29.100 : 38.200	23.300 : 31.900
		Min : Max	25.30 : 39.10	23.30 : 31.90
		Difference (Response - Loss of Response)*	6.750	-
		95% Confidence interval*	-6.600, 15.800	-
		P-value**	0.0952	-
	Week 14
		n	6	3
		Mean (SD)	33.950 (16.5430)	27.100 (4.9689)
		Median	29.400	27.600
		Q1 : Q3	25.100 : 36.400	21.900 : 31.800
		Min : Max	18.20 : 65.20	21.90 : 31.80
		Difference (Response - Loss of Response)*	3.850	-
		95% Confidence interval*	-13.600, 43.300	-
		P-value**	0.7143	-
	Week 54/Discontinuation
		n	5	3
		Mean (SD)	29.736 (15.7236)	24.200 (5.2115)
		Median	30.200	21.600
		Q1 : Q3	25.000 : 30.900	20.800 : 30.200
		Min : Max	9.38 : 53.20	20.80 : 30.20
		Difference (Response - Loss of Response)*	4.200	-
		95% Confidence interval*	-20.820, 32.400	-
		P-value**	0.4643	-
Naive CD8 T cells (%)
	Baseline
		n	6	3
		Mean (SD)	19.945 (8.1255)	36.800 (23.8067)
		Median	23.350	34.200
		Q1 : Q3	10.800 : 25.400	14.400 : 61.800
		Min : Max	8.87 : 27.90	14.40 : 61.80
		Difference (Response - Loss of Response)*	-10.850	-
		95% Confidence interval*	-52.930, 13.500	-
		P-value**	0.2619	-
	Week 14
		n	6	3
		Mean (SD)	14.833 (10.0801)	19.200 (12.3988)
		Median	13.650	14.300
		Q1 : Q3	4.790 : 22.600	10.000 : 33.300
		Min : Max	4.41 : 29.90	10.00 : 33.30
		Difference (Response - Loss of Response)*	-4.305	-
		95% Confidence interval*	-28.890, 19.900	-
		P-value**	0.7143	-
	Week 54/Discontinuation
		n	5	3
		Mean (SD)	21.660 (10.7920)	28.763 (18.8212)
		Median	21.200	36.600
		Q1 : Q3	11.200 : 31.800	7.290 : 42.400
		Min : Max	10.80 : 33.30	7.29 : 42.40
		Difference (Response - Loss of Response)*	-9.100	-
		95% Confidence interval*	-31.600, 26.010	-
		P-value**	0.5714	-
Memory CD8 T cells (%)
	Baseline
		n	6	3
		Mean (SD)	80.05 (8.117)	63.20 (23.807)
		Median	76.65	65.80
		Q1 : Q3	74.60 : 89.20	38.20 : 85.60
		Min : Max	72.1 : 91.1	38.2 : 85.6
		Difference (Response - Loss of Response)*	10.85	-
		95% Confidence interval*	-13.50, 52.90	-
		P-value**	0.2619	-
	Week 14
		n	6	3
		Mean (SD)	85.17 (10.080)	80.80 (12.399)
		Median	86.35	85.70
		Q1 : Q3	77.40 : 95.20	66.70 : 90.00
		Min : Max	70.1 : 95.6	66.7 : 90.0
		Difference (Response - Loss of Response)*	4.30	-
		95% Confidence interval*	-19.90, 28.90	-
		P-value**	0.7143	-
	Week 54/Discontinuation
		n	5	3
		Mean (SD)	78.34 (10.792)	71.23 (18.816)
		Median	78.80	63.40
		Q1 : Q3	68.20 : 88.80	57.60 : 92.70
		Min : Max	66.7 : 89.2	57.6 : 92.7
		Difference (Response - Loss of Response)*	9.10	-
		95% Confidence interval*	-26.00, 31.60	-
		P-value**	0.5714	-
CD161+ memory CD8 T cells (%)
	Baseline
		n	6	3
		Mean (SD)	15.075 (10.0320)	13.837 (7.1662)
		Median	9.990	13.200
		Q1 : Q3	8.370 : 25.700	7.010 : 21.300
		Min : Max	6.50 : 29.90	7.01 : 21.30
		Difference (Response - Loss of Response)*	0.425	-
		95% Confidence interval*	-14.800, 22.890	-
		P-value**	1.0000	-
	Week 14
		n	6	3
		Mean (SD)	17.033 (13.8333)	30.667 (14.9296)
		Median	14.295	25.000
		Q1 : Q3	5.650 : 31.000	19.400 : 47.600
		Min : Max	2.76 : 34.20	19.40 : 47.60
		Difference (Response - Loss of Response)*	-15.175	-
		95% Confidence interval*	-44.840, 14.800	-
		P-value**	0.3810	-
	Week 54/Discontinuation
		n	5	3
		Mean (SD)	17.826 (13.1959)	16.400 (3.7323)
		Median	11.100	18.300
		Q1 : Q3	10.800 : 30.400	12.100 : 18.800
		Min : Max	3.53 : 33.30	12.10 : 18.80
		Difference (Response - Loss of Response)*	-1.300	-
		95% Confidence interval*	-15.270, 21.200	-
		P-value**	0.7857	-
Treg (%)
	Baseline
		n	0	0
		Mean (SD)	-	-
		Median	-	-
		Q1 : Q3	-	-
		Min : Max	-	-
		Difference (Response - Loss of Response)*	-	-
		95% Confidence interval*	-	-
		P-value**	-	-
	Week 14
		n	0	0
		Mean (SD)	-	-
		Median	-	-
		Q1 : Q3	-	-
		Min : Max	-	-
		Difference (Response - Loss of Response)*	-	-
		95% Confidence interval*	-	-
		P-value**	-	-
	Week 54/Discontinuation
		n	0	0
		Mean (SD)	-	-
		Median	-	-
		Q1 : Q3	-	-
		Min : Max	-	-
		Difference (Response - Loss of Response)*	-	-
		95% Confidence interval*	-	-
		P-value**	-	-
γδ T cells (%)
	Baseline
		n	6	3
		Mean (SD)	2.268 (1.6591)	1.663 (1.4786)
		Median	2.175	0.980
		Q1 : Q3	0.980 : 2.740	0.650 : 3.360
		Min : Max	0.39 : 5.15	0.65 : 3.36
		Difference (Response - Loss of Response)*	0.700	-
		95% Confidence interval*	-2.970, 4.500	-
		P-value**	0.7619	-
	Week 14
		n	6	3
		Mean (SD)	1.382 (0.7551)	1.130 (1.1505)
		Median	1.370	1.090
		Q1 : Q3	0.990 : 1.890	0.000 : 2.300
		Min : Max	0.25 : 2.42	0.00 : 2.30
		Difference (Response - Loss of Response)*	0.185	-
		95% Confidence interval*	-2.050, 2.420	-
		P-value**	0.7143	-
	Week 54/Discontinuation
		n	5	3
		Mean (SD)	1.162 (0.5343)	2.073 (0.4378)
		Median	1.270	2.130
		Q1 : Q3	0.660 : 1.560	1.610 : 2.480
		Min : Max	0.56 : 1.76	1.61 : 2.48
		Difference (Response - Loss of Response)*	-0.920	-
		95% Confidence interval*	-1.920, 0.150	-
		P-value**	0.0714	-
*: Median Difference and 95% CI was based on Hodges-Lehmann estimation.
**: Two sample Mann-Whitney U-test.
