# Supplementary material for: Association of tissue lymphocyte immunophenotype and clinical outcomes: A prospective study in patients with ulcerative colitis treated with vedolizumab
Source: PLoS One. 2026 Feb 3;21(2):e0340271. doi: 10.1371/journal.pone.0340271 (PMC12867234; doi:10.1371/journal.pone.0340271)
Supplement: S2 File — (XLSX) [file pone.0340271.s012.xlsx]

## Sheet: Table_of_Contents
Table of contents
Form	Sheet	Title	Analysis population	リンク
Listing	l5_9	List of Mayo score	All enrolled subjects	■	l5_9 List of Mayo score
Listing	l5_10	List of vedolizumab concentration	All enrolled subjects	■	l5_10 List of vedolizumab concentration
Listing	l5_11	List of α4β7 integrin receptor occupancy	All enrolled subjects	■	l5_11 List of α4β7 integrin receptor occupancy
Listing	l5_19	List of biomarker	All enrolled subjects	■	l5_19 List of biomarker
Listing	l5_21	List of immuno-phenotyping	All enrolled subjects	■	l5_21 List of immuno-phenotyping

## Sheet: l5_9
l5_9 List of Mayo score
All enrolled subjects
Subject code	Items	Visit	Score
08-01-001	Complete Mayo score	Baseline	7
		Week 14	2
		Week 54/Discontinuation	7
	Partial Mayo score	Baseline	5
		Week 2	5
		Week 6	2
		Week 14	1
		Week 22	1
		Week 30	1
		Week 38	1
		Week 46	1
		Week 54/Discontinuation	5
	Stool Frequency	Baseline	2: 3 to 4 stools more than normal
		Week 2	3: 5 or more stools more than normal
		Week 6	1: 1 to 2 stools more than normal
		Week 14	0: Normal number of stools for this patient
		Week 22	0: Normal number of stools for this patient
		Week 30	1: 1 to 2 stools more than normal
		Week 38	0: Normal number of stools for this patient
		Week 46	0: Normal number of stools for this patient
		Week 54/Discontinuation	2: 3 to 4 stools more than normal
	Rectal Bleeding	Baseline	1: Streaks of blood with stool less than half the time
		Week 2	1: Streaks of blood with stool less than half the time
		Week 6	0: No blood seen
		Week 14	0: No blood seen
		Week 22	0: No blood seen
		Week 30	0: No blood seen
		Week 38	0: No blood seen
		Week 46	0: No blood seen
		Week 54/Discontinuation	1: Streaks of blood with stool less than half the time
	Endoscopic subscore	Baseline	2: Moderate disease (marked erythema, lack of vascular pattern, friability, erosions)
		Week 14	1: Mild disease (erythema, decreased vascular pattern, mild friability)
		Week 54/Discontinuation	2: Moderate disease (marked erythema, lack of vascular pattern, friability, erosions)
	Physician's Global Assessment	Baseline	2: Moderate disease
		Week 2	1: Mild disease
		Week 6	1: Mild disease
		Week 14	1: Mild disease
		Week 22	1: Mild disease
		Week 30	0: Normal
		Week 38	1: Mild disease
		Week 46	1: Mild disease
		Week 54/Discontinuation	2: Moderate disease
08-01-002	Complete Mayo score	Baseline	6
		Week 14	3
		Week 54/Discontinuation	4
	Partial Mayo score	Baseline	4
		Week 2	3
		Week 6	1
		Week 14	1
		Week 22	2
		Week 30	2
		Week 38	3
		Week 46	3
		Week 54/Discontinuation	2
	Stool Frequency	Baseline	2: 3 to 4 stools more than normal
		Week 2	2: 3 to 4 stools more than normal
		Week 6	1: 1 to 2 stools more than normal
		Week 14	1: 1 to 2 stools more than normal
		Week 22	2: 3 to 4 stools more than normal
		Week 30	1: 1 to 2 stools more than normal
		Week 38	2: 3 to 4 stools more than normal
		Week 46	2: 3 to 4 stools more than normal
		Week 54/Discontinuation	1: 1 to 2 stools more than normal
	Rectal Bleeding	Baseline	1: Streaks of blood with stool less than half the time
		Week 2	0: No blood seen
		Week 6	0: No blood seen
		Week 14	0: No blood seen
		Week 22	0: No blood seen
		Week 30	0: No blood seen
		Week 38	0: No blood seen
		Week 46	0: No blood seen
		Week 54/Discontinuation	0: No blood seen
	Endoscopic subscore	Baseline	2: Moderate disease (marked erythema, lack of vascular pattern, friability, erosions)
		Week 14	2: Moderate disease (marked erythema, lack of vascular pattern, friability, erosions)
		Week 54/Discontinuation	2: Moderate disease (marked erythema, lack of vascular pattern, friability, erosions)
	Physician's Global Assessment	Baseline	1: Mild disease
		Week 2	1: Mild disease
		Week 6	0: Normal
		Week 14	0: Normal
		Week 22	0: Normal
		Week 30	1: Mild disease
		Week 38	1: Mild disease
		Week 46	1: Mild disease
		Week 54/Discontinuation	1: Mild disease
08-01-003	Complete Mayo score	Baseline	8
		Week 14	3
		Week 54/Discontinuation	1
	Partial Mayo score	Baseline	5
		Week 2	2
		Week 6	1
		Week 14	1
		Week 22	3
		Week 30	0
		Week 38	0
		Week 46	0
		Week 54/Discontinuation	0
	Stool Frequency	Baseline	2: 3 to 4 stools more than normal
		Week 2	1: 1 to 2 stools more than normal
		Week 6	1: 1 to 2 stools more than normal
		Week 14	1: 1 to 2 stools more than normal
		Week 22	1: 1 to 2 stools more than normal
		Week 30	0: Normal number of stools for this patient
		Week 38	0: Normal number of stools for this patient
		Week 46	0: Normal number of stools for this patient
		Week 54/Discontinuation	0: Normal number of stools for this patient
	Rectal Bleeding	Baseline	2: Obvious blood with stool most of the time
		Week 2	0: No blood seen
		Week 6	0: No blood seen
		Week 14	0: No blood seen
		Week 22	1: Streaks of blood with stool less than half the time
		Week 30	0: No blood seen
		Week 38	0: No blood seen
		Week 46	0: No blood seen
		Week 54/Discontinuation	0: No blood seen
	Endoscopic subscore	Baseline	3: Severe disease (spontaneous bleeding, ulceration)
		Week 14	2: Moderate disease (marked erythema, lack of vascular pattern, friability, erosions)
		Week 54/Discontinuation	1: Mild disease (erythema, decreased vascular pattern, mild friability)
	Physician's Global Assessment	Baseline	1: Mild disease
		Week 2	1: Mild disease
		Week 6	0: Normal
		Week 14	0: Normal
		Week 22	1: Mild disease
		Week 30	0: Normal
		Week 38	0: Normal
		Week 46	0: Normal
		Week 54/Discontinuation	0: Normal
08-01-004	Complete Mayo score	Baseline	8
		Week 14	2
		Week 54/Discontinuation	5
	Partial Mayo score	Baseline	5
		Week 2	3
		Week 6	1
		Week 14	1
		Week 22	0
		Week 30	0
		Week 38	1
		Week 46	1
		Week 54/Discontinuation	2
	Stool Frequency	Baseline	2: 3 to 4 stools more than normal
		Week 2	2: 3 to 4 stools more than normal
		Week 6	1: 1 to 2 stools more than normal
		Week 14	1: 1 to 2 stools more than normal
		Week 22	0: Normal number of stools for this patient
		Week 30	0: Normal number of stools for this patient
		Week 38	1: 1 to 2 stools more than normal
		Week 46	1: 1 to 2 stools more than normal
		Week 54/Discontinuation	1: 1 to 2 stools more than normal
	Rectal Bleeding	Baseline	1: Streaks of blood with stool less than half the time
		Week 2	0: No blood seen
		Week 6	0: No blood seen
		Week 14	0: No blood seen
		Week 22	0: No blood seen
		Week 30	0: No blood seen
		Week 38	0: No blood seen
		Week 46	0: No blood seen
		Week 54/Discontinuation	0: No blood seen
	Endoscopic subscore	Baseline	3: Severe disease (spontaneous bleeding, ulceration)
		Week 14	1: Mild disease (erythema, decreased vascular pattern, mild friability)
		Week 54/Discontinuation	3: Severe disease (spontaneous bleeding, ulceration)
	Physician's Global Assessment	Baseline	2: Moderate disease
		Week 2	1: Mild disease
		Week 6	0: Normal
		Week 14	0: Normal
		Week 22	0: Normal
		Week 30	0: Normal
		Week 38	0: Normal
		Week 46	0: Normal
		Week 54/Discontinuation	1: Mild disease
08-01-005	Complete Mayo score	Baseline	8
		Week 14	3
		Week 54/Discontinuation	0
	Partial Mayo score	Baseline	5
		Week 2	4
		Week 6	0
		Week 14	2
		Week 22	1
		Week 30	0
		Week 38	0
		Week 46	1
		Week 54/Discontinuation	0
	Stool Frequency	Baseline	2: 3 to 4 stools more than normal
		Week 2	2: 3 to 4 stools more than normal
		Week 6	0: Normal number of stools for this patient
		Week 14	1: 1 to 2 stools more than normal
		Week 22	1: 1 to 2 stools more than normal
		Week 30	0: Normal number of stools for this patient
		Week 38	0: Normal number of stools for this patient
		Week 46	1: 1 to 2 stools more than normal
		Week 54/Discontinuation	0: Normal number of stools for this patient
	Rectal Bleeding	Baseline	1: Streaks of blood with stool less than half the time
		Week 2	1: Streaks of blood with stool less than half the time
		Week 6	0: No blood seen
		Week 14	0: No blood seen
		Week 22	0: No blood seen
		Week 30	0: No blood seen
		Week 38	0: No blood seen
		Week 46	0: No blood seen
		Week 54/Discontinuation	0: No blood seen
	Endoscopic subscore	Baseline	3: Severe disease (spontaneous bleeding, ulceration)
		Week 14	1: Mild disease (erythema, decreased vascular pattern, mild friability)
		Week 54/Discontinuation	0: Normal or inactive disease
	Physician's Global Assessment	Baseline	2: Moderate disease
		Week 2	1: Mild disease
		Week 6	0: Normal
		Week 14	1: Mild disease
		Week 22	0: Normal
		Week 30	0: Normal
		Week 38	0: Normal
		Week 46	0: Normal
		Week 54/Discontinuation	0: Normal
08-01-006	Complete Mayo score	Baseline	7
		Week 14	1
		Week 54/Discontinuation	1
	Partial Mayo score	Baseline	5
		Week 2	6
		Week 6	0
		Week 14	0
		Week 22	0
		Week 30	0
		Week 38	0
		Week 46	0
		Week 54/Discontinuation	0
	Stool Frequency	Baseline	1: 1 to 2 stools more than normal
		Week 2	2: 3 to 4 stools more than normal
		Week 6	0: Normal number of stools for this patient
		Week 14	0: Normal number of stools for this patient
		Week 22	0: Normal number of stools for this patient
		Week 30	0: Normal number of stools for this patient
		Week 38	0: Normal number of stools for this patient
		Week 46	0: Normal number of stools for this patient
		Week 54/Discontinuation	0: Normal number of stools for this patient
	Rectal Bleeding	Baseline	2: Obvious blood with stool most of the time
		Week 2	2: Obvious blood with stool most of the time
		Week 6	0: No blood seen
		Week 14	0: No blood seen
		Week 22	0: No blood seen
		Week 30	0: No blood seen
		Week 38	0: No blood seen
		Week 46	0: No blood seen
		Week 54/Discontinuation	0: No blood seen
	Endoscopic subscore	Baseline	2: Moderate disease (marked erythema, lack of vascular pattern, friability, erosions)
		Week 14	1: Mild disease (erythema, decreased vascular pattern, mild friability)
		Week 54/Discontinuation	1: Mild disease (erythema, decreased vascular pattern, mild friability)
	Physician's Global Assessment	Baseline	2: Moderate disease
		Week 2	2: Moderate disease
		Week 6	0: Normal
		Week 14	0: Normal
		Week 22	0: Normal
		Week 30	0: Normal
		Week 38	0: Normal
		Week 46	0: Normal
		Week 54/Discontinuation	0: Normal
08-01-007	Complete Mayo score	Baseline	10
		Week 14	4
	Partial Mayo score	Baseline	7
		Week 2	8
		Week 6	3
		Week 14	3
		Week 22	8
		Week 22	6
	Stool Frequency	Baseline	3: 5 or more stools more than normal
		Week 2	3: 5 or more stools more than normal
		Week 6	1: 1 to 2 stools more than normal
		Week 14	1: 1 to 2 stools more than normal
		Week 22	3: 5 or more stools more than normal
		Week 22	3: 5 or more stools more than normal
	Rectal Bleeding	Baseline	2: Obvious blood with stool most of the time
		Week 2	3: Blood alone passes
		Week 6	1: Streaks of blood with stool less than half the time
		Week 14	1: Streaks of blood with stool less than half the time
		Week 22	3: Blood alone passes
		Week 22	1: Streaks of blood with stool less than half the time
	Endoscopic subscore	Baseline	3: Severe disease (spontaneous bleeding, ulceration)
		Week 14	1: Mild disease (erythema, decreased vascular pattern, mild friability)
	Physician's Global Assessment	Baseline	2: Moderate disease
		Week 2	2: Moderate disease
		Week 6	1: Mild disease
		Week 14	1: Mild disease
		Week 22	2: Moderate disease
		Week 22	2: Moderate disease
09-02-001	Complete Mayo score	Baseline	7
	Partial Mayo score	Baseline	5
		Week 2	5
		Week 6	4
		Week 14	4
	Stool Frequency	Baseline	3: 5 or more stools more than normal
		Week 2	3: 5 or more stools more than normal
		Week 6	2: 3 to 4 stools more than normal
		Week 14	2: 3 to 4 stools more than normal
	Rectal Bleeding	Baseline	1: Streaks of blood with stool less than half the time
		Week 2	1: Streaks of blood with stool less than half the time
		Week 6	1: Streaks of blood with stool less than half the time
		Week 14	1: Streaks of blood with stool less than half the time
	Endoscopic subscore	Baseline	2: Moderate disease (marked erythema, lack of vascular pattern, friability, erosions)
	Physician's Global Assessment	Baseline	1: Mild disease
		Week 2	1: Mild disease
		Week 6	1: Mild disease
		Week 14	1: Mild disease
09-02-002	Complete Mayo score	Baseline	7
		Week 14	1
		Week 54/Discontinuation	0
	Partial Mayo score	Baseline	5
		Week 2	3
		Week 6	1
		Week 14	1
		Week 22	0
		Week 30	0
		Week 38	0
		Week 46	1
		Week 54/Discontinuation	0
	Stool Frequency	Baseline	3: 5 or more stools more than normal
		Week 2	2: 3 to 4 stools more than normal
		Week 6	1: 1 to 2 stools more than normal
		Week 14	1: 1 to 2 stools more than normal
		Week 22	0: Normal number of stools for this patient
		Week 30	0: Normal number of stools for this patient
		Week 38	0: Normal number of stools for this patient
		Week 46	1: 1 to 2 stools more than normal
		Week 54/Discontinuation	0: Normal number of stools for this patient
	Rectal Bleeding	Baseline	1: Streaks of blood with stool less than half the time
		Week 2	0: No blood seen
		Week 6	0: No blood seen
		Week 14	0: No blood seen
		Week 22	0: No blood seen
		Week 30	0: No blood seen
		Week 38	0: No blood seen
		Week 46	0: No blood seen
		Week 54/Discontinuation	0: No blood seen
	Endoscopic subscore	Baseline	2: Moderate disease (marked erythema, lack of vascular pattern, friability, erosions)
		Week 14	0: Normal or inactive disease
		Week 54/Discontinuation	0: Normal or inactive disease
	Physician's Global Assessment	Baseline	1: Mild disease
		Week 2	1: Mild disease
		Week 6	0: Normal
		Week 14	0: Normal
		Week 22	0: Normal
		Week 30	0: Normal
		Week 38	0: Normal
		Week 46	0: Normal
		Week 54/Discontinuation	0: Normal
10-03-001	Complete Mayo score	Baseline	6
		Week 14	1
		Week 54/Discontinuation	1
	Partial Mayo score	Baseline	4
		Week 2	0
		Week 6	0
		Week 14	0
		Week 22	0
		Week 30	0
		Week 38	1
		Week 46	0
		Week 54/Discontinuation	0
	Stool Frequency	Baseline	1: 1 to 2 stools more than normal
		Week 2	0: Normal number of stools for this patient
		Week 6	0: Normal number of stools for this patient
		Week 14	0: Normal number of stools for this patient
		Week 22	0: Normal number of stools for this patient
		Week 30	0: Normal number of stools for this patient
		Week 38	1: 1 to 2 stools more than normal
		Week 46	0: Normal number of stools for this patient
		Week 54/Discontinuation	0: Normal number of stools for this patient
	Rectal Bleeding	Baseline	1: Streaks of blood with stool less than half the time
		Week 2	0: No blood seen
		Week 6	0: No blood seen
		Week 14	0: No blood seen
		Week 22	0: No blood seen
		Week 30	0: No blood seen
		Week 38	0: No blood seen
		Week 46	0: No blood seen
		Week 54/Discontinuation	0: No blood seen
	Endoscopic subscore	Baseline	2: Moderate disease (marked erythema, lack of vascular pattern, friability, erosions)
		Week 14	1: Mild disease (erythema, decreased vascular pattern, mild friability)
		Week 54/Discontinuation	1: Mild disease (erythema, decreased vascular pattern, mild friability)
	Physician's Global Assessment	Baseline	2: Moderate disease
		Week 2	0: Normal
		Week 6	0: Normal
		Week 14	0: Normal
		Week 22	0: Normal
		Week 30	0: Normal
		Week 38	0: Normal
		Week 46	0: Normal
		Week 54/Discontinuation	0: Normal
10-03-002	Complete Mayo score	Baseline	10
		Week 14	7
		Week 54/Discontinuation	2
	Partial Mayo score	Baseline	8
		Week 2	8
		Week 6	2
		Week 14	4
		Week 22	0
		Week 30	0
		Week 38	0
		Week 46	2
		Week 54/Discontinuation	0
	Stool Frequency	Baseline	3: 5 or more stools more than normal
		Week 2	3: 5 or more stools more than normal
		Week 6	1: 1 to 2 stools more than normal
		Week 14	1: 1 to 2 stools more than normal
		Week 22	0: Normal number of stools for this patient
		Week 30	0: Normal number of stools for this patient
		Week 38	0: Normal number of stools for this patient
		Week 46	1: 1 to 2 stools more than normal
		Week 54/Discontinuation	0: Normal number of stools for this patient
	Rectal Bleeding	Baseline	2: Obvious blood with stool most of the time
		Week 2	3: Blood alone passes
		Week 6	0: No blood seen
		Week 14	1: Streaks of blood with stool less than half the time
		Week 22	0: No blood seen
		Week 30	0: No blood seen
		Week 38	0: No blood seen
		Week 46	0: No blood seen
		Week 54/Discontinuation	0: No blood seen
	Endoscopic subscore	Baseline	2: Moderate disease (marked erythema, lack of vascular pattern, friability, erosions)
		Week 14	3: Severe disease (spontaneous bleeding, ulceration)
		Week 54/Discontinuation	2: Moderate disease (marked erythema, lack of vascular pattern, friability, erosions)
	Physician's Global Assessment	Baseline	3: Severe disease
		Week 2	2: Moderate disease
		Week 6	1: Mild disease
		Week 14	2: Moderate disease
		Week 22	0: Normal
		Week 30	0: Normal
		Week 38	0: Normal
		Week 46	1: Mild disease
		Week 54/Discontinuation	0: Normal

## Sheet: l5_10
l5_10 List of vedolizumab concentration
All enrolled subjects
Subject code	Collection site (Unit)	Visit	Measured value
08-01-001	Serum	Week 14	25.3
		Week 54/Discontinuation	10.4
	Colonic tissue (Inflamed)	Week 14	55.3
		Week 54/Discontinuation	15.4
	Colonic tissue (Non-inflamed)	Week 14	44.0
		Week 54/Discontinuation	BQL
08-01-002	Serum	Week 14	21
		Week 54/Discontinuation	10.1
	Colonic tissue (Inflamed)	Week 14	49.0
		Week 54/Discontinuation	10.4
	Colonic tissue (Non-inflamed)	Week 14	33.7
		Week 54/Discontinuation	9.53
08-01-003	Serum	Week 14	17
		Week 54/Discontinuation	13.7
	Colonic tissue (Inflamed)	Week 14	24.8
		Week 54/Discontinuation	37.3
	Colonic tissue (Non-inflamed)	Week 14	35.7
		Week 54/Discontinuation	22.1
08-01-004	Serum	Week 14	33.3
		Week 54/Discontinuation	33.7
	Colonic tissue (Inflamed)	Week 14	43.0
		Week 54/Discontinuation	30.5
	Colonic tissue (Non-inflamed)	Week 14	46.7
		Week 54/Discontinuation	47.0
08-01-005	Serum	Week 14	24.4
		Week 54/Discontinuation	17.2
	Colonic tissue (Inflamed)	Week 14	34.7
		Week 54/Discontinuation	19.4
	Colonic tissue (Non-inflamed)	Week 14	37.3
		Week 54/Discontinuation	15.1
08-01-006	Serum	Week 14	12.1
		Week 54/Discontinuation	15.3
	Colonic tissue (Inflamed)	Week 14	13.0
		Week 54/Discontinuation	27.0
	Colonic tissue (Non-inflamed)	Week 14	9.23
		Week 54/Discontinuation	22.0
08-01-007	Serum	Week 14	7.1
		Week 54/Discontinuation	22.8
	Colonic tissue (Inflamed)	Week 14	13.2
	Colonic tissue (Non-inflamed)	Week 14	10.6
09-02-001	Serum	Week 14	4.8
09-02-002	Serum	Week 14	10.2
		Week 54/Discontinuation	7.34
	Colonic tissue (Inflamed)	Week 14	13.7
		Week 54/Discontinuation	BQL
	Colonic tissue (Non-inflamed)	Week 14	12.0
		Week 54/Discontinuation	BQL
10-03-001	Serum	Week 14	15.7
		Week 54/Discontinuation	8.61
	Colonic tissue (Inflamed)	Week 14	26.1
		Week 54/Discontinuation	14.4
	Colonic tissue (Non-inflamed)	Week 14	21.5
		Week 54/Discontinuation	10.9
10-03-002	Serum	Week 14	11.8
		Week 54/Discontinuation	10.1
	Colonic tissue (Inflamed)	Week 14	13.4
		Week 54/Discontinuation	BQL
	Colonic tissue (Non-inflamed)	Week 14	15.2
		Week 54/Discontinuation	13.8

## Sheet: l5_11
l5_11 List of α4β7 integrin receptor occupancy
All enrolled subjects
Subject code	Collection site	Items (Unit)	Visit	Measured value
08-01-001	Blood (T cell)	T cells (%)	Week 14	93.67816092
			Week 54/Discontinuation	99.63218391
		CD4 T cells (%)	Week 14	91.34986226
			Week 54/Discontinuation	99.50413223
		Naive CD4 T cells (%)	Week 14	97.42402315
			Week 54/Discontinuation	99.59479016
		Memory CD4 T cells (%)	Week 14	85.52380952
			Week 54/Discontinuation	99.0952381
		CD161+ memory CD4 T cells (%)	Week 14	88.65168539
			Week 54/Discontinuation	99.15730337
		CD8 T cells (%)	Week 14	97.08751793
			Week 54/Discontinuation	99.26829268
		Naive CD8 T cells (%)	Week 14	97.0661157
			Week 54/Discontinuation	99.29752066
		Memory CD8 T cells (%)	Week 14	94.70899471
			Week 54/Discontinuation	100
		CD161+ memory CD8 T cells (%)	Week 14	93.130793
			Week 54/Discontinuation	100
		Treg (%)	Week 14	83.51145038
			Week 54/Discontinuation	98.32061069
		γδ T cells (%)	Week 14	97.89473684
			Week 54/Discontinuation	99.39271255
	Blood (B cell)	B cells (%)	Week 14	53.17725753
			Week 54/Discontinuation	90.05574136
		CD80+ B cells (%)	Week 14	57.875
			Week 54/Discontinuation	88.1
		CD80- B cells (%)	Week 14	53.89681668
			Week 54/Discontinuation	89.14379802
		CD86+ B cells (%)	Week 14	23.00357569
			Week 54/Discontinuation	86.53158522
		CD86- B cells (%)	Week 14	54
			Week 54/Discontinuation	94.77777778
		NK cells (%)	Week 14	98.21723731
			Week 54/Discontinuation	99.70484061
		Monocytes (%)	Week 14	98.21073559
			Week 54/Discontinuation	99.66202783
	Colonic tissue (Inflamed)	T cells (%)	Week 14	43.23308271
			Week 54/Discontinuation	87.89473684
		CD4 T cells (%)	Week 14	49.3006993
			Week 54/Discontinuation	89.23076923
		Naive CD4 T cells (%)	Week 14	23.04147465
			Week 54/Discontinuation	100
		Memory CD4 T cells (%)	Week 14	74.09240924
			Week 54/Discontinuation	89.40594059
		CD161+ memory CD4 T cells (%)	Week 14	76.78883072
			Week 54/Discontinuation	92.23385689
		CD8 T cells (%)	Week 14	29.01459854
			Week 54/Discontinuation	94.47080292
		Naive CD8 T cells (%)	Week 14	37.0510397
			Week 54/Discontinuation	100
		Memory CD8 T cells (%)	Week 14	43.18181818
			Week 54/Discontinuation	86.71212121
		CD161+ memory CD8 T cells (%)	Week 14	38.49765258
			Week 54/Discontinuation	90.22300469
		Treg (%)	Week 14	ND
			Week 54/Discontinuation	ND
		γδ T cells (%)	Week 14	100
			Week 54/Discontinuation	94.98269896
		B cells (%)	Week 14	39.93506494
			Week 54/Discontinuation	45.45454545
	Colonic tissue (Non-inflamed)	T cells (%)	Week 14	25.54216867
			Week 54/Discontinuation	59.27710843
		CD4 T cells (%)	Week 14	18.12977099
			Week 54/Discontinuation	79.00763359
		Naive CD4 T cells (%)	Week 14	72.16666667
			Week 54/Discontinuation	84.85
		Memory CD4 T cells (%)	Week 14	41.55251142
			Week 54/Discontinuation	74.20091324
		CD161+ memory CD4 T cells (%)	Week 14	39.25
			Week 54/Discontinuation	83.75
		CD8 T cells (%)	Week 14	3.345724907
			Week 54/Discontinuation	38.10408922
		Naive CD8 T cells (%)	Week 14	33.4
			Week 54/Discontinuation	62.8
		Memory CD8 T cells (%)	Week 14	24
			Week 54/Discontinuation	42
		CD161+ memory CD8 T cells (%)	Week 14	ND
			Week 54/Discontinuation	ND
		Treg (%)	Week 14	ND
			Week 54/Discontinuation	ND
		γδ T cells (%)	Week 14	12.5
			Week 54/Discontinuation	66.7
		B cells (%)	Week 14	30.3030303
			Week 54/Discontinuation	64.96212121
08-01-002	Blood (T cell)	T cells (%)	Week 14	99.24295775
			Week 54/Discontinuation	98.78521127
		CD4 T cells (%)	Week 14	98.91252955
			Week 54/Discontinuation	98.17966903
		Naive CD4 T cells (%)	Week 14	98.06944444
			Week 54/Discontinuation	97.81944444
		Memory CD4 T cells (%)	Week 14	94.03041825
			Week 54/Discontinuation	96.57794677
		CD161+ memory CD4 T cells (%)	Week 14	96.09498681
			Week 54/Discontinuation	98.2585752
		CD8 T cells (%)	Week 14	98.83832335
			Week 54/Discontinuation	97.85628743
		Naive CD8 T cells (%)	Week 14	99.13953488
			Week 54/Discontinuation	97.51162791
		Memory CD8 T cells (%)	Week 14	98.76498801
			Week 54/Discontinuation	97.79376499
		CD161+ memory CD8 T cells (%)	Week 14	98.63867684
			Week 54/Discontinuation	98.19338422
		Treg (%)	Week 14	98
			Week 54/Discontinuation	97.5625
		γδ T cells (%)	Week 14	100
			Week 54/Discontinuation	99.06852248
	Blood (B cell)	B cells (%)	Week 14	72.33368532
			Week 54/Discontinuation	96.18796199
		CD80+ B cells (%)	Week 14	32.95019157
			Week 54/Discontinuation	98.42911877
		CD80- B cells (%)	Week 14	72.11934156
			Week 54/Discontinuation	96.18312757
		CD86+ B cells (%)	Week 14	38.34586466
			Week 54/Discontinuation	97.76942356
		CD86- B cells (%)	Week 14	73.8045738
			Week 54/Discontinuation	96.27858628
		NK cells (%)	Week 14	99.24757282
			Week 54/Discontinuation	99.75728155
		Monocytes (%)	Week 14	99.72375691
			Week 54/Discontinuation	99.53038674
	Colonic tissue (Inflamed)	T cells (%)	Week 14	90
			Week 54/Discontinuation	91.76201373
		CD4 T cells (%)	Week 14	84.96240602
			Week 54/Discontinuation	89.06015038
		Naive CD4 T cells (%)	Week 14	100
			Week 54/Discontinuation	86.31672598
		Memory CD4 T cells (%)	Week 14	80.17964072
			Week 54/Discontinuation	87.84431138
		CD161+ memory CD4 T cells (%)	Week 14	53.5
			Week 54/Discontinuation	93.9
		CD8 T cells (%)	Week 14	92.08860759
			Week 54/Discontinuation	93.40189873
		Naive CD8 T cells (%)	Week 14	100
			Week 54/Discontinuation	100
		Memory CD8 T cells (%)	Week 14	86.984375
			Week 54/Discontinuation	84.21875
		CD161+ memory CD8 T cells (%)	Week 14	90
			Week 54/Discontinuation	83.3
		Treg (%)	Week 14	ND
			Week 54/Discontinuation	ND
		γδ T cells (%)	Week 14	100
			Week 54/Discontinuation	87.88
		B cells (%)	Week 14	91.68458781
			Week 54/Discontinuation	82.07885305
	Colonic tissue (Non-inflamed)	T cells (%)	Week 14	68.14516129
			Week 54/Discontinuation	81.0483871
		CD4 T cells (%)	Week 14	82.38554217
			Week 54/Discontinuation	91.80722892
		Naive CD4 T cells (%)	Week 14	95.65
			Week 54/Discontinuation	100
		Memory CD4 T cells (%)	Week 14	90.9375
			Week 54/Discontinuation	95.25
		CD161+ memory CD4 T cells (%)	Week 14	71.28874388
			Week 54/Discontinuation	95.77487765
		CD8 T cells (%)	Week 14	61.16504854
			Week 54/Discontinuation	79.28802589
		Naive CD8 T cells (%)	Week 14	83.60594796
			Week 54/Discontinuation	74.16356877
		Memory CD8 T cells (%)	Week 14	46.34502924
			Week 54/Discontinuation	50.87719298
		CD161+ memory CD8 T cells (%)	Week 14	14.84593838
			Week 54/Discontinuation	48.03921569
		Treg (%)	Week 14	ND
			Week 54/Discontinuation	ND
		γδ T cells (%)	Week 14	44.5
			Week 54/Discontinuation	61.5
		B cells (%)	Week 14	98.24306473
			Week 54/Discontinuation	97.68824306
08-01-003	Blood (T cell)	T cells (%)	Week 14	99.35742972
			Week 54/Discontinuation	100
		CD4 T cells (%)	Week 14	99.16309013
			Week 54/Discontinuation	100
		Naive CD4 T cells (%)	Week 14	99.60609911
			Week 54/Discontinuation	100
		Memory CD4 T cells (%)	Week 14	99.06666667
			Week 54/Discontinuation	100
		CD161+ memory CD4 T cells (%)	Week 14	97.69417476
			Week 54/Discontinuation	100
		CD8 T cells (%)	Week 14	99.34210526
			Week 54/Discontinuation	100
		Naive CD8 T cells (%)	Week 14	99.23631124
			Week 54/Discontinuation	100
		Memory CD8 T cells (%)	Week 14	97.47609943
			Week 54/Discontinuation	100
		CD161+ memory CD8 T cells (%)	Week 14	100
			Week 54/Discontinuation	100
		Treg (%)	Week 14	100
			Week 54/Discontinuation	100
		γδ T cells (%)	Week 14	100
			Week 54/Discontinuation	100
	Blood (B cell)	B cells (%)	Week 14	90.84782609
			Week 54/Discontinuation	98.44565217
		CD80+ B cells (%)	Week 14	79.38596491
			Week 54/Discontinuation	100
		CD80- B cells (%)	Week 14	91.76659529
			Week 54/Discontinuation	97.90149893
		CD86+ B cells (%)	Week 14	79.70838396
			Week 54/Discontinuation	100
		CD86- B cells (%)	Week 14	90.41577825
			Week 54/Discontinuation	98.43283582
		NK cells (%)	Week 14	100
			Week 54/Discontinuation	100
		Monocytes (%)	Week 14	98.79421222
			Week 54/Discontinuation	99.79099678
	Colonic tissue (Inflamed)	T cells (%)	Week 14	93.76321353
			Week 54/Discontinuation	ND
		CD4 T cells (%)	Week 14	97.02702703
			Week 54/Discontinuation	ND
		Naive CD4 T cells (%)	Week 14	98.55477855
			Week 54/Discontinuation	ND
		Memory CD4 T cells (%)	Week 14	98.37758112
			Week 54/Discontinuation	ND
		CD161+ memory CD4 T cells (%)	Week 14	95.55374593
			Week 54/Discontinuation	ND
		CD8 T cells (%)	Week 14	90.25
			Week 54/Discontinuation	ND
		Naive CD8 T cells (%)	Week 14	97.42746615
			Week 54/Discontinuation	ND
		Memory CD8 T cells (%)	Week 14	86.40532544
			Week 54/Discontinuation	ND
		CD161+ memory CD8 T cells (%)	Week 14	60.24653313
			Week 54/Discontinuation	ND
		Treg (%)	Week 14	ND
			Week 54/Discontinuation	ND
		γδ T cells (%)	Week 14	95.78449905
			Week 54/Discontinuation	ND
		B cells (%)	Week 14	76.03921569
			Week 54/Discontinuation	ND
	Colonic tissue (Non-inflamed)	T cells (%)	Week 14	32.45614035
			Week 54/Discontinuation	ND
		CD4 T cells (%)	Week 14	50
			Week 54/Discontinuation	ND
		Naive CD4 T cells (%)	Week 14	86.3740458
			Week 54/Discontinuation	ND
		Memory CD4 T cells (%)	Week 14	66.4652568
			Week 54/Discontinuation	ND
		CD161+ memory CD4 T cells (%)	Week 14	28.44243792
			Week 54/Discontinuation	ND
		CD8 T cells (%)	Week 14	18.34482759
			Week 54/Discontinuation	ND
		Naive CD8 T cells (%)	Week 14	21.33333333
			Week 54/Discontinuation	ND
		Memory CD8 T cells (%)	Week 14	8.984375
			Week 54/Discontinuation	ND
		CD161+ memory CD8 T cells (%)	Week 14	19.44444444
			Week 54/Discontinuation	ND
		Treg (%)	Week 14	ND
			Week 54/Discontinuation	ND
		γδ T cells (%)	Week 14	40.39829303
			Week 54/Discontinuation	ND
		B cells (%)	Week 14	70.89552239
			Week 54/Discontinuation	ND
08-01-004	Blood (T cell)	T cells (%)	Week 14	97.58314856
			Week 54/Discontinuation	98.64745011
		CD4 T cells (%)	Week 14	97.0292887
			Week 54/Discontinuation	98.53556485
		Naive CD4 T cells (%)	Week 14	98.18448023
			Week 54/Discontinuation	98.66764275
		Memory CD4 T cells (%)	Week 14	93.97111913
			Week 54/Discontinuation	97.47292419
		CD161+ memory CD4 T cells (%)	Week 14	97.01581028
			Week 54/Discontinuation	98.22134387
		CD8 T cells (%)	Week 14	96.98660714
			Week 54/Discontinuation	99.01785714
		Naive CD8 T cells (%)	Week 14	96.09865471
			Week 54/Discontinuation	99.08071749
		Memory CD8 T cells (%)	Week 14	97.77992278
			Week 54/Discontinuation	99.47876448
		CD161+ memory CD8 T cells (%)	Week 14	100
			Week 54/Discontinuation	100
		Treg (%)	Week 14	98.66028708
			Week 54/Discontinuation	95.11961722
		γδ T cells (%)	Week 14	91.90325973
			Week 54/Discontinuation	88.53838065
	Blood (B cell)	B cells (%)	Week 14	95.58459422
			Week 54/Discontinuation	96.58872077
		CD80+ B cells (%)	Week 14	94.17910448
			Week 54/Discontinuation	95.986733
		CD80- B cells (%)	Week 14	96.05333333
			Week 54/Discontinuation	96.62666667
		CD86+ B cells (%)	Week 14	87.13826367
			Week 54/Discontinuation	92.34726688
		CD86- B cells (%)	Week 14	95.02785515
			Week 54/Discontinuation	96.3091922
		NK cells (%)	Week 14	99.76391231
			Week 54/Discontinuation	99.61214165
		Monocytes (%)	Week 14	99.59227468
			Week 54/Discontinuation	99.67811159
	Colonic tissue (Inflamed)	T cells (%)	Week 14	-3.921568627
			Week 54/Discontinuation	95.83333333
		CD4 T cells (%)	Week 14	3.233830846
			Week 54/Discontinuation	89.92537313
		Naive CD4 T cells (%)	Week 14	100
			Week 54/Discontinuation	100
		Memory CD4 T cells (%)	Week 14	51.69491525
			Week 54/Discontinuation	97.79661017
		CD161+ memory CD4 T cells (%)	Week 14	24.12746586
			Week 54/Discontinuation	93.85432473
		CD8 T cells (%)	Week 14	-6.728971963
			Week 54/Discontinuation	100
		Naive CD8 T cells (%)	Week 14	100
			Week 54/Discontinuation	100
		Memory CD8 T cells (%)	Week 14	-13.70143149
			Week 54/Discontinuation	100
		CD161+ memory CD8 T cells (%)	Week 14	11.61616162
			Week 54/Discontinuation	100
		Treg (%)	Week 14	ND
			Week 54/Discontinuation	ND
		γδ T cells (%)	Week 14	ND
			Week 54/Discontinuation	100
		B cells (%)	Week 14	-78.97196262
			Week 54/Discontinuation	94.95327103
	Colonic tissue (Non-inflamed)	T cells (%)	Week 14	38.92339545
			Week 54/Discontinuation	97.86749482
		CD4 T cells (%)	Week 14	55.67765568
			Week 54/Discontinuation	100
		Naive CD4 T cells (%)	Week 14	100
			Week 54/Discontinuation	100
		Memory CD4 T cells (%)	Week 14	58.17757009
			Week 54/Discontinuation	100
		CD161+ memory CD4 T cells (%)	Week 14	46.81697613
			Week 54/Discontinuation	100
		CD8 T cells (%)	Week 14	23.04832714
			Week 54/Discontinuation	95.66914498
		Naive CD8 T cells (%)	Week 14	86.50632911
			Week 54/Discontinuation	100
		Memory CD8 T cells (%)	Week 14	14.43514644
			Week 54/Discontinuation	100
		CD161+ memory CD8 T cells (%)	Week 14	5.654761905
			Week 54/Discontinuation	88.55654762
		Treg (%)	Week 14	ND
			Week 54/Discontinuation	ND
		γδ T cells (%)	Week 14	-9.89010989
			Week 54/Discontinuation	100
		B cells (%)	Week 14	64.4047619
			Week 54/Discontinuation	100
08-01-005	Blood (T cell)	T cells (%)	Week 14	99.53346856
			Week 54/Discontinuation	98.96551724
		CD4 T cells (%)	Week 14	99.23261391
			Week 54/Discontinuation	99.08872902
		Naive CD4 T cells (%)	Week 14	99.85333333
			Week 54/Discontinuation	99.6
		Memory CD4 T cells (%)	Week 14	98.36501901
			Week 54/Discontinuation	99.1634981
		CD161+ memory CD4 T cells (%)	Week 14	99.21319797
			Week 54/Discontinuation	100
		CD8 T cells (%)	Week 14	99.33333333
			Week 54/Discontinuation	98.86821705
		Naive CD8 T cells (%)	Week 14	99.46478873
			Week 54/Discontinuation	99.32394366
		Memory CD8 T cells (%)	Week 14	99.669967
			Week 54/Discontinuation	98.82838284
		CD161+ memory CD8 T cells (%)	Week 14	99.69411765
			Week 54/Discontinuation	98.09411765
		Treg (%)	Week 14	100
			Week 54/Discontinuation	100
		γδ T cells (%)	Week 14	100
			Week 54/Discontinuation	100
	Blood (B cell)	B cells (%)	Week 14	92.41794311
			Week 54/Discontinuation	98.28227571
		CD80+ B cells (%)	Week 14	89.31372549
			Week 54/Discontinuation	98.08123249
		CD80- B cells (%)	Week 14	95.20678685
			Week 54/Discontinuation	98.2078473
		CD86+ B cells (%)	Week 14	75.96774194
			Week 54/Discontinuation	100
		CD86- B cells (%)	Week 14	96.18090452
			Week 54/Discontinuation	98.91959799
		NK cells (%)	Week 14	98.73655914
			Week 54/Discontinuation	99.67741935
		Monocytes (%)	Week 14	97.60368664
			Week 54/Discontinuation	98.20276498
	Colonic tissue (Inflamed)	T cells (%)	Week 14	89.43765281
			Week 54/Discontinuation	95.40342298
		CD4 T cells (%)	Week 14	93.55491329
			Week 54/Discontinuation	96.79190751
		Naive CD4 T cells (%)	Week 14	100
			Week 54/Discontinuation	100
		Memory CD4 T cells (%)	Week 14	97.48
			Week 54/Discontinuation	96.6
		CD161+ memory CD4 T cells (%)	Week 14	91.04404568
			Week 54/Discontinuation	98.62969005
		CD8 T cells (%)	Week 14	84.49152542
			Week 54/Discontinuation	92.62711864
		Naive CD8 T cells (%)	Week 14	100
			Week 54/Discontinuation	82.1221865
		Memory CD8 T cells (%)	Week 14	87.20216606
			Week 54/Discontinuation	93.68231047
		CD161+ memory CD8 T cells (%)	Week 14	85.2739726
			Week 54/Discontinuation	90.68493151
		Treg (%)	Week 14	ND
			Week 54/Discontinuation	ND
		γδ T cells (%)	Week 14	-19.90407674
			Week 54/Discontinuation	100
		B cells (%)	Week 14	98.03571429
			Week 54/Discontinuation	100
	Colonic tissue (Non-inflamed)	T cells (%)	Week 14	93.75302663
			Week 54/Discontinuation	91.98547215
		CD4 T cells (%)	Week 14	94.77678571
			Week 54/Discontinuation	98.32589286
		Naive CD4 T cells (%)	Week 14	86.2
			Week 54/Discontinuation	100
		Memory CD4 T cells (%)	Week 14	96.37982196
			Week 54/Discontinuation	97.74480712
		CD161+ memory CD4 T cells (%)	Week 14	88.50553506
			Week 54/Discontinuation	96.71586716
		CD8 T cells (%)	Week 14	90.0456621
			Week 54/Discontinuation	75.11415525
		Naive CD8 T cells (%)	Week 14	ND
			Week 54/Discontinuation	ND
		Memory CD8 T cells (%)	Week 14	91.7370892
			Week 54/Discontinuation	79.48356808
		CD161+ memory CD8 T cells (%)	Week 14	75.51319648
			Week 54/Discontinuation	67.15542522
		Treg (%)	Week 14	ND
			Week 54/Discontinuation	ND
		γδ T cells (%)	Week 14	100
			Week 54/Discontinuation	100
		B cells (%)	Week 14	85.36585366
			Week 54/Discontinuation	100
08-01-006	Blood (T cell)	T cells (%)	Week 14	98.25520833
			Week 54/Discontinuation	93.30729167
		CD4 T cells (%)	Week 14	95.60371517
			Week 54/Discontinuation	92.81733746
		Naive CD4 T cells (%)	Week 14	98.07272727
			Week 54/Discontinuation	98.89090909
		Memory CD4 T cells (%)	Week 14	93.53211009
			Week 54/Discontinuation	90
		CD161+ memory CD4 T cells (%)	Week 14	96.99152542
			Week 54/Discontinuation	86.48305085
		CD8 T cells (%)	Week 14	98.83910387
			Week 54/Discontinuation	97.04684318
		Naive CD8 T cells (%)	Week 14	98.96353167
			Week 54/Discontinuation	97.27447217
		Memory CD8 T cells (%)	Week 14	96.41547862
			Week 54/Discontinuation	94.33808554
		CD161+ memory CD8 T cells (%)	Week 14	100
			Week 54/Discontinuation	100
		Treg (%)	Week 14	95.47945205
			Week 54/Discontinuation	100
		γδ T cells (%)	Week 14	100
			Week 54/Discontinuation	100
	Blood (B cell)	B cells (%)	Week 14	22.74247492
			Week 54/Discontinuation	90.16722408
		CD80+ B cells (%)	Week 14	12.76595745
			Week 54/Discontinuation	92.92069632
		CD80- B cells (%)	Week 14	23.78472222
			Week 54/Discontinuation	88.05555556
		CD86+ B cells (%)	Week 14	44.27934621
			Week 54/Discontinuation	100
		CD86- B cells (%)	Week 14	22.62357414
			Week 54/Discontinuation	88.6121673
		NK cells (%)	Week 14	100
			Week 54/Discontinuation	100
		Monocytes (%)	Week 14	98.3908046
			Week 54/Discontinuation	99.54022989
	Colonic tissue (Inflamed)	T cells (%)	Week 14	94.05228758
			Week 54/Discontinuation	100
		CD4 T cells (%)	Week 14	96.13908873
			Week 54/Discontinuation	98.72901679
		Naive CD4 T cells (%)	Week 14	44.33333333
			Week 54/Discontinuation	100
		Memory CD4 T cells (%)	Week 14	100
			Week 54/Discontinuation	100
		CD161+ memory CD4 T cells (%)	Week 14	100
			Week 54/Discontinuation	100
		CD8 T cells (%)	Week 14	93.69068541
			Week 54/Discontinuation	100
		Naive CD8 T cells (%)	Week 14	100
			Week 54/Discontinuation	100
		Memory CD8 T cells (%)	Week 14	95.25423729
			Week 54/Discontinuation	100
		CD161+ memory CD8 T cells (%)	Week 14	100
			Week 54/Discontinuation	100
		Treg (%)	Week 14	ND
			Week 54/Discontinuation	ND
		γδ T cells (%)	Week 14	47.47634069
			Week 54/Discontinuation	100
		B cells (%)	Week 14	100
			Week 54/Discontinuation	100
	Colonic tissue (Non-inflamed)	T cells (%)	Week 14	98.66666667
			Week 54/Discontinuation	95.60606061
		CD4 T cells (%)	Week 14	97.8202995
			Week 54/Discontinuation	100
		Naive CD4 T cells (%)	Week 14	100
			Week 54/Discontinuation	100
		Memory CD4 T cells (%)	Week 14	98.6888454
			Week 54/Discontinuation	100
		CD161+ memory CD4 T cells (%)	Week 14	100
			Week 54/Discontinuation	100
		CD8 T cells (%)	Week 14	99.17825537
			Week 54/Discontinuation	89.2414665
		Naive CD8 T cells (%)	Week 14	100
			Week 54/Discontinuation	100
		Memory CD8 T cells (%)	Week 14	99.09336942
			Week 54/Discontinuation	90.0947226
		CD161+ memory CD8 T cells (%)	Week 14	100
			Week 54/Discontinuation	100
		Treg (%)	Week 14	ND
			Week 54/Discontinuation	ND
		γδ T cells (%)	Week 14	100
			Week 54/Discontinuation	100
		B cells (%)	Week 14	100
			Week 54/Discontinuation	93.17567568
08-01-007	Blood (T cell)	T cells (%)	Week 14	98.26923077
			Week 54/Discontinuation	98.96153846
		CD4 T cells (%)	Week 14	96.02094241
			Week 54/Discontinuation	97.90575916
		Naive CD4 T cells (%)	Week 14	98.54545455
			Week 54/Discontinuation	99.09090909
		Memory CD4 T cells (%)	Week 14	90.09615385
			Week 54/Discontinuation	94.42307692
		CD161+ memory CD4 T cells (%)	Week 14	88.89908257
			Week 54/Discontinuation	96.33027523
		CD8 T cells (%)	Week 14	98.60158311
			Week 54/Discontinuation	99.0237467
		Naive CD8 T cells (%)	Week 14	98.03571429
			Week 54/Discontinuation	98.49489796
		Memory CD8 T cells (%)	Week 14	97.00421941
			Week 54/Discontinuation	99.21940928
		CD161+ memory CD8 T cells (%)	Week 14	99.29086538
			Week 54/Discontinuation	100
		Treg (%)	Week 14	96.20689655
			Week 54/Discontinuation	96.66666667
		γδ T cells (%)	Week 14	99.36685289
			Week 54/Discontinuation	99.23649907
	Blood (B cell)	B cells (%)	Week 14	73.76470588
			Week 54/Discontinuation	97.95294118
		CD80+ B cells (%)	Week 14	66.61466459
			Week 54/Discontinuation	97.03588144
		CD80- B cells (%)	Week 14	76.62485747
			Week 54/Discontinuation	98.56328392
		CD86+ B cells (%)	Week 14	73.22946176
			Week 54/Discontinuation	99.7592068
		CD86- B cells (%)	Week 14	77.71084337
			Week 54/Discontinuation	98.03614458
		NK cells (%)	Week 14	99.26174497
			Week 54/Discontinuation	98.45637584
		Monocytes (%)	Week 14	99.52898551
			Week 54/Discontinuation	99.45652174
	Colonic tissue (Inflamed)	T cells (%)	Week 14	85.51136364
		CD4 T cells (%)	Week 14	94.48051948
		Naive CD4 T cells (%)	Week 14	100
		Memory CD4 T cells (%)	Week 14	94.16107383
		CD161+ memory CD4 T cells (%)	Week 14	91.075
		CD8 T cells (%)	Week 14	85.34534535
		Naive CD8 T cells (%)	Week 14	100
		Memory CD8 T cells (%)	Week 14	80.78651685
		CD161+ memory CD8 T cells (%)	Week 14	ND
		Treg (%)	Week 14	ND
		γδ T cells (%)	Week 14	100
		B cells (%)	Week 14	44.73684211
	Colonic tissue (Non-inflamed)	T cells (%)	Week 14	90.83617747
		CD4 T cells (%)	Week 14	95.50561798
		Naive CD4 T cells (%)	Week 14	100
		Memory CD4 T cells (%)	Week 14	95.36050157
		CD161+ memory CD4 T cells (%)	Week 14	90.21889401
		CD8 T cells (%)	Week 14	84.99257058
		Naive CD8 T cells (%)	Week 14	81.61993769
		Memory CD8 T cells (%)	Week 14	83.22299652
		CD161+ memory CD8 T cells (%)	Week 14	70.61469265
		Treg (%)	Week 14	ND
		γδ T cells (%)	Week 14	100
		B cells (%)	Week 14	93.39207048
09-02-001	Blood (T cell)	T cells (%)	Week 14	99.70401691
		CD4 T cells (%)	Week 14	99.60784314
		Naive CD4 T cells (%)	Week 14	99.77864583
		Memory CD4 T cells (%)	Week 14	99.38730853
		CD161+ memory CD4 T cells (%)	Week 14	99.55357143
		CD8 T cells (%)	Week 14	99.00869565
		Naive CD8 T cells (%)	Week 14	99.27272727
		Memory CD8 T cells (%)	Week 14	98.89552239
		CD161+ memory CD8 T cells (%)	Week 14	97.77363184
		Treg (%)	Week 14	100
		γδ T cells (%)	Week 14	99.74842767
	Blood (B cell)	B cells (%)	Week 14	61.59250585
		CD80+ B cells (%)	Week 14	80.19662921
		CD80- B cells (%)	Week 14	41.8447694
		CD86+ B cells (%)	Week 14	71.51589242
		CD86- B cells (%)	Week 14	51.19182747
		NK cells (%)	Week 14	89.86607143
		Monocytes (%)	Week 14	98.28828829
09-02-002	Blood (T cell)	T cells (%)	Week 14	98.23045267
			Week 54/Discontinuation	98.84773663
		CD4 T cells (%)	Week 14	97.57990868
			Week 54/Discontinuation	97.99086758
		Naive CD4 T cells (%)	Week 14	98.85222382
			Week 54/Discontinuation	99.25394548
		Memory CD4 T cells (%)	Week 14	94.52479339
			Week 54/Discontinuation	95.24793388
		CD161+ memory CD4 T cells (%)	Week 14	95.24324324
			Week 54/Discontinuation	97.35135135
		CD8 T cells (%)	Week 14	96.98996656
			Week 54/Discontinuation	98.1270903
		Naive CD8 T cells (%)	Week 14	96.85015291
			Week 54/Discontinuation	99.14373089
		Memory CD8 T cells (%)	Week 14	97.65765766
			Week 54/Discontinuation	98.31831832
		CD161+ memory CD8 T cells (%)	Week 14	99.29024081
			Week 54/Discontinuation	100
		Treg (%)	Week 14	ND
			Week 54/Discontinuation	ND
		γδ T cells (%)	Week 14	99.24390244
			Week 54/Discontinuation	99.14634146
	Blood (B cell)	B cells (%)	Week 14	96.7967853
			Week 54/Discontinuation	98.62227325
		CD80+ B cells (%)	Week 14	90.02155172
			Week 54/Discontinuation	95.19396552
		CD80- B cells (%)	Week 14	97.18220339
			Week 54/Discontinuation	98.81355932
		CD86+ B cells (%)	Week 14	98.89430894
			Week 54/Discontinuation	100
		CD86- B cells (%)	Week 14	96.74971687
			Week 54/Discontinuation	98.61834655
		NK cells (%)	Week 14	99.18088737
			Week 54/Discontinuation	99.24914676
		Monocytes (%)	Week 14	99.69444444
			Week 54/Discontinuation	99.58333333
	Colonic tissue (Inflamed)	T cells (%)	Week 14	91.25523013
			Week 54/Discontinuation	91.73640167
		CD4 T cells (%)	Week 14	100
			Week 54/Discontinuation	98.4079602
		Naive CD4 T cells (%)	Week 14	100
			Week 54/Discontinuation	100
		Memory CD4 T cells (%)	Week 14	100
			Week 54/Discontinuation	98.34170854
		CD161+ memory CD4 T cells (%)	Week 14	100
			Week 54/Discontinuation	98.69565217
		CD8 T cells (%)	Week 14	83.0075188
			Week 54/Discontinuation	88.03007519
		Naive CD8 T cells (%)	Week 14	86.1627907
			Week 54/Discontinuation	72.48062016
		Memory CD8 T cells (%)	Week 14	84.02457757
			Week 54/Discontinuation	94.02457757
		CD161+ memory CD8 T cells (%)	Week 14	67.57369615
			Week 54/Discontinuation	78.45804989
		Treg (%)	Week 14	ND
			Week 54/Discontinuation	ND
		γδ T cells (%)	Week 14	42.4137931
			Week 54/Discontinuation	61.72413793
		B cells (%)	Week 14	68.05896806
			Week 54/Discontinuation	100
	Colonic tissue (Non-inflamed)	T cells (%)	Week 14	49.07120743
			Week 54/Discontinuation	89.82972136
		CD4 T cells (%)	Week 14	60.17699115
			Week 54/Discontinuation	98.53097345
		Naive CD4 T cells (%)	Week 14	85.85365854
			Week 54/Discontinuation	100
		Memory CD4 T cells (%)	Week 14	59.06642729
			Week 54/Discontinuation	98.49192101
		CD161+ memory CD4 T cells (%)	Week 14	50.30525031
			Week 54/Discontinuation	97.88766789
		CD8 T cells (%)	Week 14	37.05035971
			Week 54/Discontinuation	84.29256595
		Naive CD8 T cells (%)	Week 14	34.94363929
			Week 54/Discontinuation	81.48148148
		Memory CD8 T cells (%)	Week 14	40.26284349
			Week 54/Discontinuation	87.21624851
		CD161+ memory CD8 T cells (%)	Week 14	27.1957672
			Week 54/Discontinuation	86.34920635
		Treg (%)	Week 14	ND
			Week 54/Discontinuation	ND
		γδ T cells (%)	Week 14	73.36523126
			Week 54/Discontinuation	43.06220096
		B cells (%)	Week 14	90.84337349
			Week 54/Discontinuation	97.05679862
10-03-001	Blood (T cell)	T cells (%)	Week 14	98.033241
			Week 54/Discontinuation	99.25207756
		CD4 T cells (%)	Week 14	90.03436426
			Week 54/Discontinuation	98.86597938
		Naive CD4 T cells (%)	Week 14	98.20869565
			Week 54/Discontinuation	99.6173913
		Memory CD4 T cells (%)	Week 14	95.23489933
			Week 54/Discontinuation	96.10738255
		CD161+ memory CD4 T cells (%)	Week 14	98.58208955
			Week 54/Discontinuation	98.61940299
		CD8 T cells (%)	Week 14	98.79736409
			Week 54/Discontinuation	99.60461285
		Naive CD8 T cells (%)	Week 14	98.20627803
			Week 54/Discontinuation	99.62630792
		Memory CD8 T cells (%)	Week 14	100
			Week 54/Discontinuation	100
		CD161+ memory CD8 T cells (%)	Week 14	78.3203125
			Week 54/Discontinuation	100
		Treg (%)	Week 14	100
			Week 54/Discontinuation	98.29268293
		γδ T cells (%)	Week 14	100
			Week 54/Discontinuation	100
	Blood (B cell)	B cells (%)	Week 14	99.35365854
			Week 54/Discontinuation	97.43902439
		CD80+ B cells (%)	Week 14	97.15492958
			Week 54/Discontinuation	94.08450704
		CD80- B cells (%)	Week 14	99.52967525
			Week 54/Discontinuation	97.54759239
		CD86+ B cells (%)	Week 14	100
			Week 54/Discontinuation	97.36375158
		CD86- B cells (%)	Week 14	99.1025641
			Week 54/Discontinuation	97.28438228
		NK cells (%)	Week 14	99.48717949
			Week 54/Discontinuation	99.24908425
		Monocytes (%)	Week 14	99.57971014
			Week 54/Discontinuation	99.27536232
	Colonic tissue (Inflamed)	T cells (%)	Week 14	94.63087248
			Week 54/Discontinuation	96.51006711
		CD4 T cells (%)	Week 14	96.37969095
			Week 54/Discontinuation	95.91611479
		Naive CD4 T cells (%)	Week 14	100
			Week 54/Discontinuation	100
		Memory CD4 T cells (%)	Week 14	96.85950413
			Week 54/Discontinuation	95.59917355
		CD161+ memory CD4 T cells (%)	Week 14	95.48660085
			Week 54/Discontinuation	100
		CD8 T cells (%)	Week 14	87.79527559
			Week 54/Discontinuation	100
		Naive CD8 T cells (%)	Week 14	85.95789474
			Week 54/Discontinuation	100
		Memory CD8 T cells (%)	Week 14	87.79324056
			Week 54/Discontinuation	100
		CD161+ memory CD8 T cells (%)	Week 14	74.56395349
			Week 54/Discontinuation	100
		Treg (%)	Week 14	ND
			Week 54/Discontinuation	ND
		γδ T cells (%)	Week 14	100
			Week 54/Discontinuation	100
		B cells (%)	Week 14	78.89908257
			Week 54/Discontinuation	95.30275229
	Colonic tissue (Non-inflamed)	T cells (%)	Week 14	91.06896552
			Week 54/Discontinuation	94.77586207
		CD4 T cells (%)	Week 14	94.29541596
			Week 54/Discontinuation	97.40237691
		Naive CD4 T cells (%)	Week 14	100
			Week 54/Discontinuation	100
		Memory CD4 T cells (%)	Week 14	94.69115192
			Week 54/Discontinuation	97.12854758
		CD161+ memory CD4 T cells (%)	Week 14	93.28800989
			Week 54/Discontinuation	97.19406675
		CD8 T cells (%)	Week 14	82.12025316
			Week 54/Discontinuation	89.90506329
		Naive CD8 T cells (%)	Week 14	91.90713101
			Week 54/Discontinuation	84.92537313
		Memory CD8 T cells (%)	Week 14	78.24620573
			Week 54/Discontinuation	100
		CD161+ memory CD8 T cells (%)	Week 14	65.20650814
			Week 54/Discontinuation	100
		Treg (%)	Week 14	ND
			Week 54/Discontinuation	ND
		γδ T cells (%)	Week 14	90.80508475
			Week 54/Discontinuation	100
		B cells (%)	Week 14	89.7092084
			Week 54/Discontinuation	96.20355412
10-03-002	Blood (T cell)	T cells (%)	Week 14	98.27922078
			Week 54/Discontinuation	96.65584416
		CD4 T cells (%)	Week 14	97.7262181
			Week 54/Discontinuation	95.22041763
		Naive CD4 T cells (%)	Week 14	98
			Week 54/Discontinuation	96.4875
		Memory CD4 T cells (%)	Week 14	93.24324324
			Week 54/Discontinuation	85.99099099
		CD161+ memory CD4 T cells (%)	Week 14	96.20772947
			Week 54/Discontinuation	89.22705314
		CD8 T cells (%)	Week 14	98.42565598
			Week 54/Discontinuation	96.20991254
		Naive CD8 T cells (%)	Week 14	98.67132867
			Week 54/Discontinuation	96.57342657
		Memory CD8 T cells (%)	Week 14	97.7755511
			Week 54/Discontinuation	92.20440882
		CD161+ memory CD8 T cells (%)	Week 14	99.21333333
			Week 54/Discontinuation	92
		Treg (%)	Week 14	99.52076677
			Week 54/Discontinuation	93.92971246
		γδ T cells (%)	Week 14	100
			Week 54/Discontinuation	98.51951548
	Blood (B cell)	B cells (%)	Week 14	97.44378698
			Week 54/Discontinuation	97.05325444
		CD80+ B cells (%)	Week 14	95.63218391
			Week 54/Discontinuation	94.77011494
		CD80- B cells (%)	Week 14	98.80133185
			Week 54/Discontinuation	97.54716981
		CD86+ B cells (%)	Week 14	100
			Week 54/Discontinuation	100
		CD86- B cells (%)	Week 14	96.28440367
			Week 54/Discontinuation	97.46559633
		NK cells (%)	Week 14	99.80952381
			Week 54/Discontinuation	99.87777778
		Monocytes (%)	Week 14	100
			Week 54/Discontinuation	99.45378151
	Colonic tissue (Inflamed)	T cells (%)	Week 14	93.96226415
			Week 54/Discontinuation	88.86792453
		CD4 T cells (%)	Week 14	95.66473988
			Week 54/Discontinuation	63.41040462
		Naive CD4 T cells (%)	Week 14	97.2
			Week 54/Discontinuation	66.4
		Memory CD4 T cells (%)	Week 14	95.63380282
			Week 54/Discontinuation	84.01408451
		CD161+ memory CD4 T cells (%)	Week 14	92.1086262
			Week 54/Discontinuation	61.66134185
		CD8 T cells (%)	Week 14	84.80686695
			Week 54/Discontinuation	69.69957082
		Naive CD8 T cells (%)	Week 14	87.79220779
			Week 54/Discontinuation	63.8961039
		Memory CD8 T cells (%)	Week 14	83.74045802
			Week 54/Discontinuation	77.21374046
		CD161+ memory CD8 T cells (%)	Week 14	72.63681592
			Week 54/Discontinuation	17.1641791
		Treg (%)	Week 14	ND
			Week 54/Discontinuation	ND
		γδ T cells (%)	Week 14	100
			Week 54/Discontinuation	100
		B cells (%)	Week 14	94.25806452
			Week 54/Discontinuation	74.90322581
	Colonic tissue (Non-inflamed)	T cells (%)	Week 14	98.69257951
			Week 54/Discontinuation	96.28975265
		CD4 T cells (%)	Week 14	100
			Week 54/Discontinuation	96.09037328
		Naive CD4 T cells (%)	Week 14	100
			Week 54/Discontinuation	78.02547771
		Memory CD4 T cells (%)	Week 14	100
			Week 54/Discontinuation	98.29039813
		CD161+ memory CD4 T cells (%)	Week 14	100
			Week 54/Discontinuation	95.69863014
		CD8 T cells (%)	Week 14	97.59786477
			Week 54/Discontinuation	90.33807829
		Naive CD8 T cells (%)	Week 14	100
			Week 54/Discontinuation	88.7630662
		Memory CD8 T cells (%)	Week 14	95.88932806
			Week 54/Discontinuation	89.92094862
		CD161+ memory CD8 T cells (%)	Week 14	100
			Week 54/Discontinuation	81.61764706
		Treg (%)	Week 14	ND
			Week 54/Discontinuation	ND
		γδ T cells (%)	Week 14	100
			Week 54/Discontinuation	100
		B cells (%)	Week 14	96.3760218
			Week 54/Discontinuation	70.02724796

## Sheet: l5_19
l5_19 List of biomarker
All enrolled subjects
Subject code	Items (Unit)	Visit	Measured value
08-01-001	Blood sMAdCAM-1 (ng/mL)	Baseline	36.6
		Week 14	Less than 10.2
		Week 54/Discontinuation	Less than 10.2
	CRP (mg/dL)	Baseline	0.17
			0.18
		Week 14	0.01
		Week 54/Discontinuation	0.83
	Fecal calprotectin (mg/kg)	Baseline	4780
		Week 14	42.3
		Week 54/Discontinuation	5010
08-01-002	Blood sMAdCAM-1 (ng/mL)	Baseline	55.0
		Week 14	Less than 10.2
		Week 54/Discontinuation	Less than 10.2
	CRP (mg/dL)	Baseline	0.33
		Week 14	0.28
		Week 54/Discontinuation	0.68
	Fecal calprotectin (mg/kg)	Baseline	361
		Week 14	1370
		Week 54/Discontinuation	1340
08-01-003	Blood sMAdCAM-1 (ng/mL)	Baseline	30.2
		Week 14	Less than 10.2
		Week 54/Discontinuation	Less than 10.2
	CRP (mg/dL)	Baseline	0.39
		Week 14	0.05
		Week 54/Discontinuation	0.04
	Fecal calprotectin (mg/kg)	Baseline	1850
		Week 14	231
		Week 54/Discontinuation	Less than 3.8
08-01-004	Blood sMAdCAM-1 (ng/mL)	Baseline	16.8
		Week 14	Less than 10.2
		Week 54/Discontinuation	Less than 10.2
	CRP (mg/dL)	Baseline	0.61
		Week 14	0.11
		Week 54/Discontinuation	0.24
	Fecal calprotectin (mg/kg)	Baseline	3500
		Week 14	38.4
		Week 54/Discontinuation	2380
08-01-005	Blood sMAdCAM-1 (ng/mL)	Baseline	22.1
		Week 14	Less than 10.2
		Week 54/Discontinuation	Less than 10.2
	CRP (mg/dL)	Baseline	0.01
		Week 14	0.02
		Week 54/Discontinuation	0.02
	Fecal calprotectin (mg/kg)	Baseline	3320
		Week 14	5.9
		Week 54/Discontinuation	9.6
08-01-006	Blood sMAdCAM-1 (ng/mL)	Baseline	15.9
		Week 14	Less than 10.2
		Week 54/Discontinuation	Less than 10.2
	CRP (mg/dL)	Baseline	0.25
		Week 14	0.03
		Week 54/Discontinuation	0.01
	Fecal calprotectin (mg/kg)	Baseline	1410
		Week 14	20.9
		Week 54/Discontinuation	93.6
08-01-007	Blood sMAdCAM-1 (ng/mL)	Baseline	15.1
		Week 14	Less than 10.2
		Week 54/Discontinuation	Less than 10.2
	CRP (mg/dL)	Baseline	15.47
		Week 14	0.50
		Week 54/Discontinuation	0.16
	Fecal calprotectin (mg/kg)	Baseline	821
		Week 14	1100
		Week 54/Discontinuation	2900
09-02-001	Blood sMAdCAM-1 (ng/mL)	Baseline	39.1
		Week 14	Less than 10.2
	CRP (mg/dL)	Baseline	0.24
		Week 14	0.21
	Fecal calprotectin (mg/kg)	Baseline	1990
		Week 14	1320
09-02-002	Blood sMAdCAM-1 (ng/mL)	Baseline	40.1
		Week 14	Less than 10.2
		Week 54/Discontinuation	Less than 10.2
	CRP (mg/dL)	Baseline	0.24
		Week 14	0.23
		Week 54/Discontinuation	0.28
	Fecal calprotectin (mg/kg)	Baseline	4810
		Week 14	479
		Week 54/Discontinuation	114
10-03-001	Blood sMAdCAM-1 (ng/mL)	Baseline	22.9
		Week 14	Less than 10.2
		Week 54/Discontinuation	Less than 10.2
	CRP (mg/dL)	Baseline	0.05
		Week 14	0.27
		Week 54/Discontinuation	0.28
	Fecal calprotectin (mg/kg)	Baseline	370
		Week 14	8.6
		Week 54/Discontinuation	10.4
10-03-002	Blood sMAdCAM-1 (ng/mL)	Baseline	10.9
		Week 14	Less than 10.2
		Week 54/Discontinuation	Less than 10.2
	CRP (mg/dL)	Baseline	0.68
		Week 14	0.13
		Week 54/Discontinuation	0.13
	Fecal calprotectin (mg/kg)	Baseline	3170
		Week 14	287
		Week 54/Discontinuation	741

## Sheet: l5_21
l5_21 List of immuno-phenotyping
All enrolled subjects
Subject code	Collection site	Items (Unit)	Visit	Measured value
08-01-001	Blood (T cell)	T cells (%)	Baseline	55.5
			Week 14	63.2
			Week 54/Discontinuation	60.6
		CD4 T cells (%)	Baseline	65.5
			Week 14	62.7
			Week 54/Discontinuation	62.3
		Naive CD4 T cells (%)	Baseline	43.4
			Week 14	44.9
			Week 54/Discontinuation	64.7
		Memory CD4 T cells (%)	Baseline	49.9
			Week 14	48.5
			Week 54/Discontinuation	29.2
		CD161+ memory CD4 T cells (%)	Baseline	7.87
			Week 14	10.6
			Week 54/Discontinuation	9.29
		CD8 T cells (%)	Baseline	29
			Week 14	32.4
			Week 54/Discontinuation	33.8
		Naive CD8 T cells (%)	Baseline	83.6
			Week 14	87.4
			Week 54/Discontinuation	94.5
		Memory CD8 T cells (%)	Baseline	16.4
			Week 14	12.6
			Week 54/Discontinuation	5.48
		CD161+ memory CD8 T cells (%)	Baseline	2.08
			Week 14	1.55
			Week 54/Discontinuation	0.79
		Treg (%)	Baseline	6.66
			Week 14	6.59
			Week 54/Discontinuation	6.15
		γδ T cells (%)	Baseline	2.98
			Week 14	2.67
			Week 54/Discontinuation	1.42
	Blood (B cell)	B cells (%)	Baseline	8.8
			Week 14	13.4
			Week 54/Discontinuation	7.78
		CD80+ B cells (%)	Baseline	2.25
			Week 14	5.65
			Week 54/Discontinuation	5.45
		CD80- B cells (%)	Baseline	97.7
			Week 14	94.3
			Week 54/Discontinuation	94.5
		CD86+ B cells (%)	Baseline	3.49
			Week 14	5.02
			Week 54/Discontinuation	6.15
		CD86- B cells (%)	Baseline	96.5
			Week 14	95
			Week 54/Discontinuation	93.9
		NK cells (%)	Baseline	7.07
			Week 14	7.33
			Week 54/Discontinuation	2.73
		Monocytes (%)	Baseline	4.14
			Week 14	3.36
			Week 54/Discontinuation	7.71
		Lymphoid cells (%)	Baseline	9.84
			Week 14	22.4
			Week 54/Discontinuation	13.3
	Blood (Innate lymphoid cell)	ILCs (%)	Baseline	0.032
			Week 14	0.037
			Week 54/Discontinuation	0.074
		ILC1 (%)	Baseline	18.8
			Week 14	24.8
			Week 54/Discontinuation	11.1
		ILC2 (%)	Baseline	47.9
			Week 14	45.7
			Week 54/Discontinuation	41.1
		ILC3 (%)	Baseline	33.3
			Week 14	29.5
			Week 54/Discontinuation	22.2
	Colonic tissue (Inflamed)	T cells (%)	Baseline	25.7
			Week 14	36.5
			Week 54/Discontinuation	56
		CD4 T cells (%)	Baseline	68.5
			Week 14	63.3
			Week 54/Discontinuation	72.8
		Naive CD4 T cells (%)	Baseline	27.6
			Week 14	2.42
			Week 54/Discontinuation	4.04
		Memory CD4 T cells (%)	Baseline	72.4
			Week 14	97.6
			Week 54/Discontinuation	96
		CD161+ memory CD4 T cells (%)	Baseline	9.79
			Week 14	36.3
			Week 54/Discontinuation	54
		CD8 T cells (%)	Baseline	25.1
			Week 14	27.6
			Week 54/Discontinuation	20.8
		Naive CD8 T cells (%)	Baseline	61.8
			Week 14	33.3
			Week 54/Discontinuation	42.4
		Memory CD8 T cells (%)	Baseline	38.2
			Week 14	66.7
			Week 54/Discontinuation	57.6
		CD161+ memory CD8 T cells (%)	Baseline	7.01
			Week 14	19.4
			Week 54/Discontinuation	12.1
		Treg (%)	Baseline	ND
			Week 14	ND
			Week 54/Discontinuation	ND
		γδ T cells (%)	Baseline	0.98
			Week 14	2.3
			Week 54/Discontinuation	1.61
		B cells (%)	Baseline	64.5
			Week 14	39.6
			Week 54/Discontinuation	18.2
		Lymphoid cells (%)	Baseline	59.8
			Week 14	62.1
			Week 54/Discontinuation	25.1
	Colonic tissue (Non-inflamed)	T cells (%)	Baseline	43.4
			Week 14	42.4
			Week 54/Discontinuation	61.6
		CD4 T cells (%)	Baseline	39.6
			Week 14	60.8
			Week 54/Discontinuation	72
		Naive CD4 T cells (%)	Baseline	23.8
			Week 14	3.65
			Week 54/Discontinuation	2.64
		Memory CD4 T cells (%)	Baseline	76.2
			Week 14	96.4
			Week 54/Discontinuation	97.4
		CD161+ memory CD4 T cells (%)	Baseline	23.8
			Week 14	42.6
			Week 54/Discontinuation	62.8
		CD8 T cells (%)	Baseline	49.1
			Week 14	32
			Week 54/Discontinuation	23.3
		Naive CD8 T cells (%)	Baseline	84.6
			Week 14	38.2
			Week 54/Discontinuation	31.9
		Memory CD8 T cells (%)	Baseline	15.4
			Week 14	61.8
			Week 54/Discontinuation	68.1
		CD161+ memory CD8 T cells (%)	Baseline	0
			Week 14	15
			Week 54/Discontinuation	31.9
		Treg (%)	Baseline	ND
			Week 14	ND
			Week 54/Discontinuation	ND
		γδ T cells (%)	Baseline	11.3
			Week 14	1.48
			Week 54/Discontinuation	1.55
		B cells (%)	Baseline	29.5
			Week 14	14.3
			Week 54/Discontinuation	11.5
		Lymphoid cells (%)	Baseline	68.5
			Week 14	57.6
			Week 54/Discontinuation	30.1
08-01-002	Blood (T cell)	T cells (%)	Baseline	39.4
			Week 14	50.8
			Week 54/Discontinuation	53.3
		CD4 T cells (%)	Baseline	53.8
			Week 14	59.6
			Week 54/Discontinuation	57.7
		Naive CD4 T cells (%)	Baseline	44.3
			Week 14	44.4
			Week 54/Discontinuation	41.6
		Memory CD4 T cells (%)	Baseline	50.4
			Week 14	49.5
			Week 54/Discontinuation	50.5
		CD161+ memory CD4 T cells (%)	Baseline	13
			Week 14	14
			Week 54/Discontinuation	20.5
		CD8 T cells (%)	Baseline	41.9
			Week 14	37.3
			Week 54/Discontinuation	37.8
		Naive CD8 T cells (%)	Baseline	45.7
			Week 14	57.2
			Week 54/Discontinuation	52.7
		Memory CD8 T cells (%)	Baseline	54.3
			Week 14	42.8
			Week 54/Discontinuation	47.3
		CD161+ memory CD8 T cells (%)	Baseline	4.14
			Week 14	4.41
			Week 54/Discontinuation	7.82
		Treg (%)	Baseline	5.3
			Week 14	6.13
			Week 54/Discontinuation	7.92
		γδ T cells (%)	Baseline	1.82
			Week 14	1.32
			Week 54/Discontinuation	2.75
	Blood (B cell)	B cells (%)	Baseline	15.9
			Week 14	29.8
			Week 54/Discontinuation	32.1
		CD80+ B cells (%)	Baseline	4.2
			Week 14	3.72
			Week 54/Discontinuation	9.16
		CD80- B cells (%)	Baseline	95.8
			Week 14	96.3
			Week 54/Discontinuation	90.8
		CD86+ B cells (%)	Baseline	3.77
			Week 14	1.89
			Week 54/Discontinuation	2.53
		CD86- B cells (%)	Baseline	96.2
			Week 14	98.1
			Week 54/Discontinuation	97.5
		NK cells (%)	Baseline	3.43
			Week 14	4.53
			Week 54/Discontinuation	7.29
		Monocytes (%)	Baseline	4.32
			Week 14	4.11
			Week 54/Discontinuation	4.33
		Lymphoid cells (%)	Baseline	35.8
			Week 14	45.7
			Week 54/Discontinuation	16.6
	Blood (Innate lymphoid cell)	ILCs (%)	Baseline	0.071
			Week 14	0.069
			Week 54/Discontinuation	0.059
		ILC1 (%)	Baseline	27.1
			Week 14	19.9
			Week 54/Discontinuation	38.4
		ILC2 (%)	Baseline	56.5
			Week 14	58.3
			Week 54/Discontinuation	48.3
		ILC3 (%)	Baseline	15.5
			Week 14	21.8
			Week 54/Discontinuation	13.4
	Colonic tissue (Inflamed)	T cells (%)	Baseline	31.7
			Week 14	45.1
			Week 54/Discontinuation	57.1
		CD4 T cells (%)	Baseline	53.8
			Week 14	68.3
			Week 54/Discontinuation	69.6
		Naive CD4 T cells (%)	Baseline	25
			Week 14	3.2
			Week 54/Discontinuation	4.21
		Memory CD4 T cells (%)	Baseline	75
			Week 14	96.8
			Week 54/Discontinuation	95.8
		CD161+ memory CD4 T cells (%)	Baseline	23.4
			Week 14	34.4
			Week 54/Discontinuation	53.1
		CD8 T cells (%)	Baseline	31.9
			Week 14	21.9
			Week 54/Discontinuation	21.6
		Naive CD8 T cells (%)	Baseline	34.2
			Week 14	10
			Week 54/Discontinuation	7.29
		Memory CD8 T cells (%)	Baseline	65.8
			Week 14	90
			Week 54/Discontinuation	92.7
		CD161+ memory CD8 T cells (%)	Baseline	13.2
			Week 14	25
			Week 54/Discontinuation	18.8
		Treg (%)	Baseline	ND
			Week 14	ND
			Week 54/Discontinuation	ND
		γδ T cells (%)	Baseline	3.36
			Week 14	1.09
			Week 54/Discontinuation	2.48
		B cells (%)	Baseline	54.1
			Week 14	28.3
			Week 54/Discontinuation	10.3
		Lymphoid cells (%)	Baseline	60.1
			Week 14	34.8
			Week 54/Discontinuation	52.8
	Colonic tissue (Non-inflamed)	T cells (%)	Baseline	33.3
			Week 14	11.9
			Week 54/Discontinuation	26.3
		CD4 T cells (%)	Baseline	63.3
			Week 14	61
			Week 54/Discontinuation	53.8
		Naive CD4 T cells (%)	Baseline	0.57
			Week 14	4.55
			Week 54/Discontinuation	4.37
		Memory CD4 T cells (%)	Baseline	99.4
			Week 14	95.5
			Week 54/Discontinuation	95.6
		CD161+ memory CD4 T cells (%)	Baseline	52.8
			Week 14	32.6
			Week 54/Discontinuation	56.3
		CD8 T cells (%)	Baseline	32
			Week 14	31.7
			Week 54/Discontinuation	38.9
		Naive CD8 T cells (%)	Baseline	14.6
			Week 14	12.9
			Week 54/Discontinuation	24.2
		Memory CD8 T cells (%)	Baseline	85.4
			Week 14	87.1
			Week 54/Discontinuation	75.8
		CD161+ memory CD8 T cells (%)	Baseline	39.3
			Week 14	19.4
			Week 54/Discontinuation	23.5
		Treg (%)	Baseline	ND
			Week 14	ND
			Week 54/Discontinuation	ND
		γδ T cells (%)	Baseline	1.8
			Week 14	1.08
			Week 54/Discontinuation	3.39
		B cells (%)	Baseline	62.6
			Week 14	73.2
			Week 54/Discontinuation	55.1
		Lymphoid cells (%)	Baseline	62.3
			Week 14	54.5
			Week 54/Discontinuation	56.7
08-01-003	Blood (T cell)	T cells (%)	Baseline	65.3
			Week 14	40.8
			Week 54/Discontinuation	45.2
		CD4 T cells (%)	Baseline	65.2
			Week 14	69.3
			Week 54/Discontinuation	49.8
		Naive CD4 T cells (%)	Baseline	52.3
			Week 14	66.4
			Week 54/Discontinuation	53.4
		Memory CD4 T cells (%)	Baseline	37
			Week 14	24.9
			Week 54/Discontinuation	33.1
		CD161+ memory CD4 T cells (%)	Baseline	9.38
			Week 14	2.71
			Week 54/Discontinuation	14.3
		CD8 T cells (%)	Baseline	27.5
			Week 14	23.7
			Week 54/Discontinuation	43.8
		Naive CD8 T cells (%)	Baseline	69.6
			Week 14	71.3
			Week 54/Discontinuation	56.4
		Memory CD8 T cells (%)	Baseline	30.4
			Week 14	28.7
			Week 54/Discontinuation	43.6
		CD161+ memory CD8 T cells (%)	Baseline	6.41
			Week 14	4
			Week 54/Discontinuation	6.84
		Treg (%)	Baseline	10.8
			Week 14	8.76
			Week 54/Discontinuation	13.5
		γδ T cells (%)	Baseline	5.59
			Week 14	4.09
			Week 54/Discontinuation	4.87
	Blood (B cell)	B cells (%)	Baseline	6.64
			Week 14	9.98
			Week 54/Discontinuation	7.87
		CD80+ B cells (%)	Baseline	22.8
			Week 14	10.8
			Week 54/Discontinuation	27.1
		CD80- B cells (%)	Baseline	77.2
			Week 14	89.2
			Week 54/Discontinuation	72.9
		CD86+ B cells (%)	Baseline	17.7
			Week 14	2.81
			Week 54/Discontinuation	2.86
		CD86- B cells (%)	Baseline	82.3
			Week 14	97.2
			Week 54/Discontinuation	97.1
		NK cells (%)	Baseline	5.77
			Week 14	2.9
			Week 54/Discontinuation	5.51
		Monocytes (%)	Baseline	5.08
			Week 14	3.59
			Week 54/Discontinuation	14
		Lymphoid cells (%)	Baseline	15.6
			Week 14	19.2
			Week 54/Discontinuation	16.3
	Blood (Innate lymphoid cell)	ILCs (%)	Baseline	0.05
			Week 14	0.045
			Week 54/Discontinuation	0
		ILC1 (%)	Baseline	21.7
			Week 14	27.3
			Week 54/Discontinuation	0
		ILC2 (%)	Baseline	54.3
			Week 14	56.8
			Week 54/Discontinuation	0
		ILC3 (%)	Baseline	23.9
			Week 14	15.9
			Week 54/Discontinuation	0
	Colonic tissue (Inflamed)	T cells (%)	Baseline	28.9
			Week 14	36.8
			Week 54/Discontinuation	ND
		CD4 T cells (%)	Baseline	51.2
			Week 14	68.5
			Week 54/Discontinuation	ND
		Naive CD4 T cells (%)	Baseline	7.46
			Week 14	2.49
			Week 54/Discontinuation	ND
		Memory CD4 T cells (%)	Baseline	92.5
			Week 14	97.5
			Week 54/Discontinuation	ND
		CD161+ memory CD4 T cells (%)	Baseline	35.9
			Week 14	20.3
			Week 54/Discontinuation	ND
		CD8 T cells (%)	Baseline	36.1
			Week 14	25.1
			Week 54/Discontinuation	ND
		Naive CD8 T cells (%)	Baseline	25.4
			Week 14	15.7
			Week 54/Discontinuation	ND
		Memory CD8 T cells (%)	Baseline	74.6
			Week 14	84.3
			Week 54/Discontinuation	ND
		CD161+ memory CD8 T cells (%)	Baseline	9.58
			Week 14	2.76
			Week 54/Discontinuation	ND
		Treg (%)	Baseline	ND
			Week 14	ND
			Week 54/Discontinuation	ND
		γδ T cells (%)	Baseline	5.15
			Week 14	1.89
			Week 54/Discontinuation	ND
		B cells (%)	Baseline	61.9
			Week 14	55.3
			Week 54/Discontinuation	ND
		Lymphoid cells (%)	Baseline	66
			Week 14	61.9
			Week 54/Discontinuation	ND
	Colonic tissue (Non-inflamed)	T cells (%)	Baseline	40.3
			Week 14	32.8
			Week 54/Discontinuation	ND
		CD4 T cells (%)	Baseline	56.9
			Week 14	59.3
			Week 54/Discontinuation	ND
		Naive CD4 T cells (%)	Baseline	6.07
			Week 14	5.44
			Week 54/Discontinuation	ND
		Memory CD4 T cells (%)	Baseline	93.9
			Week 14	94.6
			Week 54/Discontinuation	ND
		CD161+ memory CD4 T cells (%)	Baseline	61
			Week 14	25.4
			Week 54/Discontinuation	ND
		CD8 T cells (%)	Baseline	26.3
			Week 14	30.2
			Week 54/Discontinuation	ND
		Naive CD8 T cells (%)	Baseline	21.9
			Week 14	20.2
			Week 54/Discontinuation	ND
		Memory CD8 T cells (%)	Baseline	78.1
			Week 14	79.8
			Week 54/Discontinuation	ND
		CD161+ memory CD8 T cells (%)	Baseline	31.2
			Week 14	19.5
			Week 54/Discontinuation	ND
		Treg (%)	Baseline	ND
			Week 14	ND
			Week 54/Discontinuation	ND
		γδ T cells (%)	Baseline	12.2
			Week 14	4.95
			Week 54/Discontinuation	ND
		B cells (%)	Baseline	49.2
			Week 14	46.3
			Week 54/Discontinuation	ND
		Lymphoid cells (%)	Baseline	66.1
			Week 14	65.7
			Week 54/Discontinuation	ND
08-01-004	Blood (T cell)	T cells (%)	Baseline	68.8
			Week 14	70.1
			Week 54/Discontinuation	60.6
		CD4 T cells (%)	Baseline	75.2
			Week 14	71
			Week 54/Discontinuation	78.6
		Naive CD4 T cells (%)	Baseline	52.1
			Week 14	47.2
			Week 54/Discontinuation	37.8
		Memory CD4 T cells (%)	Baseline	41.4
			Week 14	47.7
			Week 54/Discontinuation	56.8
		CD161+ memory CD4 T cells (%)	Baseline	7.03
			Week 14	7.54
			Week 54/Discontinuation	9.12
		CD8 T cells (%)	Baseline	17.3
			Week 14	21
			Week 54/Discontinuation	17.1
		Naive CD8 T cells (%)	Baseline	44.4
			Week 14	49.6
			Week 54/Discontinuation	31
		Memory CD8 T cells (%)	Baseline	55.6
			Week 14	50.4
			Week 54/Discontinuation	69
		CD161+ memory CD8 T cells (%)	Baseline	4.02
			Week 14	2.31
			Week 54/Discontinuation	4.34
		Treg (%)	Baseline	6.44
			Week 14	5.09
			Week 54/Discontinuation	5.38
		γδ T cells (%)	Baseline	5.85
			Week 14	6.6
			Week 54/Discontinuation	2.96
	Blood (B cell)	B cells (%)	Baseline	2.25
			Week 14	2.88
			Week 54/Discontinuation	2.72
		CD80+ B cells (%)	Baseline	38.6
			Week 14	45.8
			Week 54/Discontinuation	44
		CD80- B cells (%)	Baseline	61.4
			Week 14	54.2
			Week 54/Discontinuation	56
		CD86+ B cells (%)	Baseline	25.6
			Week 14	10
			Week 54/Discontinuation	19.9
		CD86- B cells (%)	Baseline	74.4
			Week 14	90
			Week 54/Discontinuation	80.1
		NK cells (%)	Baseline	8.81
			Week 14	16.8
			Week 54/Discontinuation	12.8
		Monocytes (%)	Baseline	7.87
			Week 14	8.34
			Week 54/Discontinuation	6.48
		Lymphoid cells (%)	Baseline	14.2
			Week 14	15
			Week 54/Discontinuation	20.3
	Blood (Innate lymphoid cell)	ILCs (%)	Baseline	0.02
			Week 14	0.014
			Week 54/Discontinuation	0.028
		ILC1 (%)	Baseline	50
			Week 14	20
			Week 54/Discontinuation	24.6
		ILC2 (%)	Baseline	50
			Week 14	44
			Week 54/Discontinuation	43.9
		ILC3 (%)	Baseline	0
			Week 14	28
			Week 54/Discontinuation	29.8
	Colonic tissue (Inflamed)	T cells (%)	Baseline	41.7
			Week 14	30.3
			Week 54/Discontinuation	49.8
		CD4 T cells (%)	Baseline	67.8
			Week 14	54.5
			Week 54/Discontinuation	63
		Naive CD4 T cells (%)	Baseline	3.84
			Week 14	2.78
			Week 54/Discontinuation	12.8
		Memory CD4 T cells (%)	Baseline	96.2
			Week 14	97.2
			Week 54/Discontinuation	87.2
		CD161+ memory CD4 T cells (%)	Baseline	47.9
			Week 14	66.7
			Week 54/Discontinuation	50
		CD8 T cells (%)	Baseline	23.3
			Week 14	31.8
			Week 54/Discontinuation	30.2
		Naive CD8 T cells (%)	Baseline	14.4
			Week 14	14.3
			Week 54/Discontinuation	36.6
		Memory CD8 T cells (%)	Baseline	85.6
			Week 14	85.7
			Week 54/Discontinuation	63.4
		CD161+ memory CD8 T cells (%)	Baseline	21.3
			Week 14	47.6
			Week 54/Discontinuation	18.3
		Treg (%)	Baseline	ND
			Week 14	ND
			Week 54/Discontinuation	ND
		γδ T cells (%)	Baseline	0.65
			Week 14	0
			Week 54/Discontinuation	2.13
		B cells (%)	Baseline	25.9
			Week 14	37.2
			Week 54/Discontinuation	19.7
		Lymphoid cells (%)	Baseline	23
			Week 14	35.2
			Week 54/Discontinuation	25.2
	Colonic tissue (Non-inflamed)	T cells (%)	Baseline	62.2
			Week 14	53.7
			Week 54/Discontinuation	35.7
		CD4 T cells (%)	Baseline	50.9
			Week 14	52.7
			Week 54/Discontinuation	51.5
		Naive CD4 T cells (%)	Baseline	9.07
			Week 14	6.52
			Week 54/Discontinuation	10
		Memory CD4 T cells (%)	Baseline	90.9
			Week 14	93.5
			Week 54/Discontinuation	90
		CD161+ memory CD4 T cells (%)	Baseline	47.6
			Week 14	64.6
			Week 54/Discontinuation	56
		CD8 T cells (%)	Baseline	39
			Week 14	42.9
			Week 54/Discontinuation	44.3
		Naive CD8 T cells (%)	Baseline	18
			Week 14	17.2
			Week 54/Discontinuation	39.5
		Memory CD8 T cells (%)	Baseline	82
			Week 14	82.8
			Week 54/Discontinuation	60.5
		CD161+ memory CD8 T cells (%)	Baseline	31.9
			Week 14	37.5
			Week 54/Discontinuation	30.2
		Treg (%)	Baseline	ND
			Week 14	ND
			Week 54/Discontinuation	ND
		γδ T cells (%)	Baseline	1.07
			Week 14	0.98
			Week 54/Discontinuation	1.03
		B cells (%)	Baseline	21.8
			Week 14	15.9
			Week 54/Discontinuation	34.9
		Lymphoid cells (%)	Baseline	46.4
			Week 14	49.5
			Week 54/Discontinuation	47.6
08-01-005	Blood (T cell)	T cells (%)	Baseline	50.3
			Week 14	62.2
			Week 54/Discontinuation	58.7
		CD4 T cells (%)	Baseline	53.9
			Week 14	48
			Week 54/Discontinuation	52.9
		Naive CD4 T cells (%)	Baseline	31.5
			Week 14	37.9
			Week 54/Discontinuation	38.7
		Memory CD4 T cells (%)	Baseline	63.6
			Week 14	55.4
			Week 54/Discontinuation	54.2
		CD161+ memory CD4 T cells (%)	Baseline	21.1
			Week 14	14
			Week 54/Discontinuation	16.5
		CD8 T cells (%)	Baseline	43.2
			Week 14	48.6
			Week 54/Discontinuation	44.5
		Naive CD8 T cells (%)	Baseline	49.9
			Week 14	67.6
			Week 54/Discontinuation	65.7
		Memory CD8 T cells (%)	Baseline	50.1
			Week 14	32.4
			Week 54/Discontinuation	34.3
		CD161+ memory CD8 T cells (%)	Baseline	14.6
			Week 14	8.22
			Week 54/Discontinuation	8.59
		Treg (%)	Baseline	4.94
			Week 14	6.7
			Week 54/Discontinuation	7.11
		γδ T cells (%)	Baseline	1.64
			Week 14	1.94
			Week 54/Discontinuation	1.21
	Blood (B cell)	B cells (%)	Baseline	9.95
			Week 14	9.09
			Week 54/Discontinuation	11.5
		CD80+ B cells (%)	Baseline	10.5
			Week 14	8.7
			Week 54/Discontinuation	6.75
		CD80- B cells (%)	Baseline	89.5
			Week 14	91.3
			Week 54/Discontinuation	93.2
		CD86+ B cells (%)	Baseline	3.94
			Week 14	5.46
			Week 54/Discontinuation	3.7
		CD86- B cells (%)	Baseline	96.1
			Week 14	94.5
			Week 54/Discontinuation	96.3
		NK cells (%)	Baseline	5.52
			Week 14	9.89
			Week 54/Discontinuation	8.65
		Monocytes (%)	Baseline	5.68
			Week 14	8.08
			Week 54/Discontinuation	5.55
		Lymphoid cells (%)	Baseline	15.7
			Week 14	19.6
			Week 54/Discontinuation	18.6
	Blood (Innate lymphoid cell)	ILCs (%)	Baseline	0.081
			Week 14	0.068
			Week 54/Discontinuation	ND
		ILC1 (%)	Baseline	12.9
			Week 14	20.8
			Week 54/Discontinuation	ND
		ILC2 (%)	Baseline	62.9
			Week 14	48.6
			Week 54/Discontinuation	ND
		ILC3 (%)	Baseline	24.1
			Week 14	15.3
			Week 54/Discontinuation	ND
	Colonic tissue (Inflamed)	T cells (%)	Baseline	25.8
			Week 14	38.1
			Week 54/Discontinuation	51.7
		CD4 T cells (%)	Baseline	55.2
			Week 14	60.9
			Week 54/Discontinuation	67.7
		Naive CD4 T cells (%)	Baseline	3.01
			Week 14	3.45
			Week 54/Discontinuation	1.94
		Memory CD4 T cells (%)	Baseline	97
			Week 14	96.6
			Week 54/Discontinuation	98.1
		CD161+ memory CD4 T cells (%)	Baseline	44.5
			Week 14	51.7
			Week 54/Discontinuation	65.7
		CD8 T cells (%)	Baseline	38.2
			Week 14	36.4
			Week 54/Discontinuation	30.2
		Naive CD8 T cells (%)	Baseline	10.8
			Week 14	4.41
			Week 54/Discontinuation	11.2
		Memory CD8 T cells (%)	Baseline	89.2
			Week 14	95.6
			Week 54/Discontinuation	88.8
		CD161+ memory CD8 T cells (%)	Baseline	29.9
			Week 14	34.2
			Week 54/Discontinuation	30.4
		Treg (%)	Baseline	ND
			Week 14	ND
			Week 54/Discontinuation	ND
		γδ T cells (%)	Baseline	0.98
			Week 14	0.25
			Week 54/Discontinuation	0.56
		B cells (%)	Baseline	46.9
			Week 14	42.6
			Week 54/Discontinuation	33.5
		Lymphoid cells (%)	Baseline	50.8
			Week 14	54.5
			Week 54/Discontinuation	53.8
	Colonic tissue (Non-inflamed)	T cells (%)	Baseline	45.3
			Week 14	51.8
			Week 54/Discontinuation	53.5
		CD4 T cells (%)	Baseline	60.8
			Week 14	64
			Week 54/Discontinuation	67.9
		Naive CD4 T cells (%)	Baseline	4.6
			Week 14	3.78
			Week 54/Discontinuation	1.87
		Memory CD4 T cells (%)	Baseline	95.4
			Week 14	96.2
			Week 54/Discontinuation	98.1
		CD161+ memory CD4 T cells (%)	Baseline	67.8
			Week 14	35.5
			Week 54/Discontinuation	84.3
		CD8 T cells (%)	Baseline	33.6
			Week 14	30.6
			Week 54/Discontinuation	30.3
		Naive CD8 T cells (%)	Baseline	2.08
			Week 14	7.08
			Week 54/Discontinuation	13.4
		Memory CD8 T cells (%)	Baseline	97.9
			Week 14	92.9
			Week 54/Discontinuation	86.6
		CD161+ memory CD8 T cells (%)	Baseline	45.8
			Week 14	9.81
			Week 54/Discontinuation	41.2
		Treg (%)	Baseline	ND
			Week 14	ND
			Week 54/Discontinuation	ND
		γδ T cells (%)	Baseline	2.1
			Week 14	1.25
			Week 54/Discontinuation	0.51
		B cells (%)	Baseline	21.8
			Week 14	33.6
			Week 54/Discontinuation	29
		Lymphoid cells (%)	Baseline	38.7
			Week 14	62.3
			Week 54/Discontinuation	34
08-01-006	Blood (T cell)	T cells (%)	Baseline	51
			Week 14	60.2
			Week 54/Discontinuation	53.4
		CD4 T cells (%)	Baseline	61.5
			Week 14	62.3
			Week 54/Discontinuation	60.1
		Naive CD4 T cells (%)	Baseline	32.6
			Week 14	27.3
			Week 54/Discontinuation	41.5
		Memory CD4 T cells (%)	Baseline	57.8
			Week 14	64
			Week 54/Discontinuation	49.1
		CD161+ memory CD4 T cells (%)	Baseline	5.17
			Week 14	8.15
			Week 54/Discontinuation	5.9
		CD8 T cells (%)	Baseline	34.3
			Week 14	34.8
			Week 54/Discontinuation	36.3
		Naive CD8 T cells (%)	Baseline	36.8
			Week 14	29.1
			Week 54/Discontinuation	36.6
		Memory CD8 T cells (%)	Baseline	63.2
			Week 14	70.9
			Week 54/Discontinuation	63.4
		CD161+ memory CD8 T cells (%)	Baseline	5.23
			Week 14	7.9
			Week 54/Discontinuation	5.82
		Treg (%)	Baseline	9.64
			Week 14	8.76
			Week 54/Discontinuation	9.42
		γδ T cells (%)	Baseline	1.19
			Week 14	0.96
			Week 54/Discontinuation	1.36
	Blood (B cell)	B cells (%)	Baseline	3.77
			Week 14	16.1
			Week 54/Discontinuation	11.8
		CD80+ B cells (%)	Baseline	11.2
			Week 14	8.72
			Week 54/Discontinuation	10.7
		CD80- B cells (%)	Baseline	88.8
			Week 14	91.3
			Week 54/Discontinuation	89.3
		CD86+ B cells (%)	Baseline	18.9
			Week 14	3.4
			Week 54/Discontinuation	1.83
		CD86- B cells (%)	Baseline	81.1
			Week 14	96.6
			Week 54/Discontinuation	98.2
		NK cells (%)	Baseline	2.36
			Week 14	3.52
			Week 54/Discontinuation	1.3
		Monocytes (%)	Baseline	3.74
			Week 14	6.17
			Week 54/Discontinuation	6.79
		Lymphoid cells (%)	Baseline	24.4
			Week 14	20.3
			Week 54/Discontinuation	17.7
	Blood (Innate lymphoid cell)	ILCs (%)	Baseline	0.044
			Week 14	0.048
			Week 54/Discontinuation	0.038
		ILC1 (%)	Baseline	5.26
			Week 14	21.7
			Week 54/Discontinuation	6.67
		ILC2 (%)	Baseline	42.1
			Week 14	33.3
			Week 54/Discontinuation	30
		ILC3 (%)	Baseline	47.4
			Week 14	36.2
			Week 54/Discontinuation	53.3
	Colonic tissue (Inflamed)	T cells (%)	Baseline	52.7
			Week 14	49.8
			Week 54/Discontinuation	69
		CD4 T cells (%)	Baseline	58
			Week 14	24.2
			Week 54/Discontinuation	62.1
		Naive CD4 T cells (%)	Baseline	6.47
			Week 14	9.68
			Week 54/Discontinuation	3.74
		Memory CD4 T cells (%)	Baseline	93.5
			Week 14	90.3
			Week 54/Discontinuation	96.3
		CD161+ memory CD4 T cells (%)	Baseline	52.1
			Week 14	32.3
			Week 54/Discontinuation	60.4
		CD8 T cells (%)	Baseline	37
			Week 14	65.2
			Week 54/Discontinuation	30.9
		Naive CD8 T cells (%)	Baseline	8.87
			Week 14	4.79
			Week 54/Discontinuation	10.8
		Memory CD8 T cells (%)	Baseline	91.1
			Week 14	95.2
			Week 54/Discontinuation	89.2
		CD161+ memory CD8 T cells (%)	Baseline	6.5
			Week 14	6.59
			Week 54/Discontinuation	10.8
		Treg (%)	Baseline	ND
			Week 14	ND
			Week 54/Discontinuation	ND
		γδ T cells (%)	Baseline	0.39
			Week 14	1.17
			Week 54/Discontinuation	0.66
		B cells (%)	Baseline	33.1
			Week 14	22.8
			Week 54/Discontinuation	8.49
		Lymphoid cells (%)	Baseline	55.7
			Week 14	57.1
			Week 54/Discontinuation	46.8
	Colonic tissue (Non-inflamed)	T cells (%)	Baseline	50.7
			Week 14	59
			Week 54/Discontinuation	44.2
		CD4 T cells (%)	Baseline	58.3
			Week 14	44.7
			Week 54/Discontinuation	60.1
		Naive CD4 T cells (%)	Baseline	7
			Week 14	2.61
			Week 54/Discontinuation	4.82
		Memory CD4 T cells (%)	Baseline	93
			Week 14	97.4
			Week 54/Discontinuation	95.2
		CD161+ memory CD4 T cells (%)	Baseline	33.5
			Week 14	54.2
			Week 54/Discontinuation	44.6
		CD8 T cells (%)	Baseline	35.1
			Week 14	45.3
			Week 54/Discontinuation	34.1
		Naive CD8 T cells (%)	Baseline	10.6
			Week 14	3.23
			Week 54/Discontinuation	12.8
		Memory CD8 T cells (%)	Baseline	89.4
			Week 14	96.8
			Week 54/Discontinuation	87.2
		CD161+ memory CD8 T cells (%)	Baseline	8.9
			Week 14	14.2
			Week 54/Discontinuation	12.8
		Treg (%)	Baseline	ND
			Week 14	ND
			Week 54/Discontinuation	ND
		γδ T cells (%)	Baseline	0.48
			Week 14	0.29
			Week 54/Discontinuation	0.72
		B cells (%)	Baseline	22.4
			Week 14	20.9
			Week 54/Discontinuation	10.6
		Lymphoid cells (%)	Baseline	55.3
			Week 14	49.9
			Week 54/Discontinuation	24.8
08-01-007	Blood (T cell)	T cells (%)	Baseline	69.4
			Week 14	57.2
			Week 54/Discontinuation	64.9
		CD4 T cells (%)	Baseline	38.7
			Week 14	47.8
			Week 54/Discontinuation	52.1
		Naive CD4 T cells (%)	Baseline	20
			Week 14	22.5
			Week 54/Discontinuation	24.2
		Memory CD4 T cells (%)	Baseline	77.9
			Week 14	75.9
			Week 54/Discontinuation	74.8
		CD161+ memory CD4 T cells (%)	Baseline	26.4
			Week 14	19.2
			Week 54/Discontinuation	34.4
		CD8 T cells (%)	Baseline	54.1
			Week 14	44.5
			Week 54/Discontinuation	40.8
		Naive CD8 T cells (%)	Baseline	62.8
			Week 14	64.7
			Week 54/Discontinuation	62.3
		Memory CD8 T cells (%)	Baseline	37.2
			Week 14	35.3
			Week 54/Discontinuation	37.7
		CD161+ memory CD8 T cells (%)	Baseline	1.18
			Week 14	1.92
			Week 54/Discontinuation	2.58
		Treg (%)	Baseline	2.13
			Week 14	1.6
			Week 54/Discontinuation	0.94
		γδ T cells (%)	Baseline	5.82
			Week 14	5.91
			Week 54/Discontinuation	4.8
	Blood (B cell)	B cells (%)	Baseline	8.16
			Week 14	10.1
			Week 54/Discontinuation	13.1
		CD80+ B cells (%)	Baseline	18
			Week 14	16.8
			Week 54/Discontinuation	18.3
		CD80- B cells (%)	Baseline	82
			Week 14	83.2
			Week 54/Discontinuation	81.7
		CD86+ B cells (%)	Baseline	9.1
			Week 14	6.7
			Week 54/Discontinuation	9.49
		CD86- B cells (%)	Baseline	90.9
			Week 14	93.3
			Week 54/Discontinuation	90.5
		NK cells (%)	Baseline	9.17
			Week 14	9.06
			Week 54/Discontinuation	8.24
		Monocytes (%)	Baseline	7.72
			Week 14	3.34
			Week 54/Discontinuation	2.5
		Lymphoid cells (%)	Baseline	35.4
			Week 14	35
			Week 54/Discontinuation	36.5
	Blood (Innate lymphoid cell)	ILCs (%)	Baseline	0.034
			Week 14	0.035
			Week 54/Discontinuation	0.028
		ILC1 (%)	Baseline	75
			Week 14	61.7
			Week 54/Discontinuation	52.6
		ILC2 (%)	Baseline	16.7
			Week 14	13.8
			Week 54/Discontinuation	15.5
		ILC3 (%)	Baseline	4.17
			Week 14	20.2
			Week 54/Discontinuation	11.3
	Colonic tissue (Inflamed)	T cells (%)	Baseline	56.1
			Week 14	39.1
		CD4 T cells (%)	Baseline	52.7
			Week 14	60.2
		Naive CD4 T cells (%)	Baseline	5.13
			Week 14	3.11
		Memory CD4 T cells (%)	Baseline	94.9
			Week 14	96.9
		CD161+ memory CD4 T cells (%)	Baseline	32.1
			Week 14	31.6
		CD8 T cells (%)	Baseline	34.5
			Week 14	27.9
		Naive CD8 T cells (%)	Baseline	41.2
			Week 14	28.7
		Memory CD8 T cells (%)	Baseline	58.8
			Week 14	71.3
		CD161+ memory CD8 T cells (%)	Baseline	1.96
			Week 14	5.49
		Treg (%)	Baseline	ND
			Week 14	ND
		γδ T cells (%)	Baseline	9.46
			Week 14	7.14
		B cells (%)	Baseline	21.2
			Week 14	20.9
		Lymphoid cells (%)	Baseline	55.3
			Week 14	37.6
	Colonic tissue (Non-inflamed)	T cells (%)	Baseline	74.6
			Week 14	44.8
		CD4 T cells (%)	Baseline	63.6
			Week 14	61.6
		Naive CD4 T cells (%)	Baseline	11.2
			Week 14	5.3
		Memory CD4 T cells (%)	Baseline	88.8
			Week 14	94.7
		CD161+ memory CD4 T cells (%)	Baseline	50
			Week 14	33
		CD8 T cells (%)	Baseline	22.9
			Week 14	32.4
		Naive CD8 T cells (%)	Baseline	41.3
			Week 14	20.1
		Memory CD8 T cells (%)	Baseline	58.7
			Week 14	79.9
		CD161+ memory CD8 T cells (%)	Baseline	9.18
			Week 14	30.2
		Treg (%)	Baseline	ND
			Week 14	ND
		γδ T cells (%)	Baseline	7.95
			Week 14	1.54
		B cells (%)	Baseline	6.02
			Week 14	24.9
		Lymphoid cells (%)	Baseline	46.4
			Week 14	51.3
09-02-001	Blood (T cell)	T cells (%)	Baseline	69.4
			Week 14	77
		CD4 T cells (%)	Baseline	48.6
			Week 14	46.9
		Naive CD4 T cells (%)	Baseline	56.7
			Week 14	65.9
		Memory CD4 T cells (%)	Baseline	41.4
			Week 14	32.2
		CD161+ memory CD4 T cells (%)	Baseline	16.7
			Week 14	11.1
		CD8 T cells (%)	Baseline	45.7
			Week 14	47.7
		Naive CD8 T cells (%)	Baseline	63.9
			Week 14	70
		Memory CD8 T cells (%)	Baseline	36.1
			Week 14	30
		CD161+ memory CD8 T cells (%)	Baseline	4.51
			Week 14	1.85
		Treg (%)	Baseline	1.85
			Week 14	1.84
		γδ T cells (%)	Baseline	4.46
			Week 14	4.31
	Blood (B cell)	B cells (%)	Baseline	4.52
			Week 14	4.99
		CD80+ B cells (%)	Baseline	19.1
			Week 14	23
		CD80- B cells (%)	Baseline	80.9
			Week 14	77
		CD86+ B cells (%)	Baseline	6.36
			Week 14	5.59
		CD86- B cells (%)	Baseline	93.6
			Week 14	94.4
		NK cells (%)	Baseline	5.65
			Week 14	4.86
		Monocytes (%)	Baseline	8.2
			Week 14	5.24
		Lymphoid cells (%)	Baseline	26.2
			Week 14	13.8
	Blood (Innate lymphoid cell)	ILCs (%)	Baseline	0.012
			Week 14	0.017
		ILC1 (%)	Baseline	42.9
			Week 14	18.6
		ILC2 (%)	Baseline	42.9
			Week 14	58.1
		ILC3 (%)	Baseline	14.3
			Week 14	23.3
	Colonic tissue (Inflamed)	T cells (%)	Baseline	28.4
		CD4 T cells (%)	Baseline	38
		Naive CD4 T cells (%)	Baseline	10.8
		Memory CD4 T cells (%)	Baseline	89.2
		CD161+ memory CD4 T cells (%)	Baseline	31.3
		CD8 T cells (%)	Baseline	52.6
		Naive CD8 T cells (%)	Baseline	24.9
		Memory CD8 T cells (%)	Baseline	75.1
		CD161+ memory CD8 T cells (%)	Baseline	1.93
		Treg (%)	Baseline	ND
		γδ T cells (%)	Baseline	4.17
		B cells (%)	Baseline	56.3
		Lymphoid cells (%)	Baseline	43.3
	Colonic tissue (Non-inflamed)	T cells (%)	Baseline	31.8
		CD4 T cells (%)	Baseline	34.1
		Naive CD4 T cells (%)	Baseline	13.5
		Memory CD4 T cells (%)	Baseline	86.5
		CD161+ memory CD4 T cells (%)	Baseline	33.2
		CD8 T cells (%)	Baseline	53
		Naive CD8 T cells (%)	Baseline	27.4
		Memory CD8 T cells (%)	Baseline	72.6
		CD161+ memory CD8 T cells (%)	Baseline	2.64
		Treg (%)	Baseline	ND
		γδ T cells (%)	Baseline	4.76
		B cells (%)	Baseline	54.2
		Lymphoid cells (%)	Baseline	42.5
09-02-002	Blood (T cell)	T cells (%)	Baseline	43.5
			Week 14	39.2
			Week 54/Discontinuation	42.2
		CD4 T cells (%)	Baseline	51.9
			Week 14	54.2
			Week 54/Discontinuation	54.9
		Naive CD4 T cells (%)	Baseline	21.1
			Week 14	32.1
			Week 54/Discontinuation	26
		Memory CD4 T cells (%)	Baseline	74.1
			Week 14	67.8
			Week 54/Discontinuation	73.7
		CD161+ memory CD4 T cells (%)	Baseline	22.8
			Week 14	14.6
			Week 54/Discontinuation	24
		CD8 T cells (%)	Baseline	44.5
			Week 14	42.1
			Week 54/Discontinuation	41.4
		Naive CD8 T cells (%)	Baseline	55.6
			Week 14	72.1
			Week 54/Discontinuation	63.8
		Memory CD8 T cells (%)	Baseline	44.4
			Week 14	27.9
			Week 54/Discontinuation	36.2
		CD161+ memory CD8 T cells (%)	Baseline	3.42
			Week 14	2.26
			Week 54/Discontinuation	3.42
		Treg (%)	Baseline	4.8
			Week 14	ND
			Week 54/Discontinuation	ND
		γδ T cells (%)	Baseline	1.65
			Week 14	1.73
			Week 54/Discontinuation	1.33
	Blood (B cell)	B cells (%)	Baseline	14.9
			Week 14	16.1
			Week 54/Discontinuation	20.8
		CD80+ B cells (%)	Baseline	16.2
			Week 14	8.5
			Week 54/Discontinuation	5.06
		CD80- B cells (%)	Baseline	83.8
			Week 14	91.5
			Week 54/Discontinuation	94.9
		CD86+ B cells (%)	Baseline	4.58
			Week 14	2.75
			Week 54/Discontinuation	2.01
		CD86- B cells (%)	Baseline	95.4
			Week 14	97.2
			Week 54/Discontinuation	98
		NK cells (%)	Baseline	21.3
			Week 14	22.5
			Week 54/Discontinuation	10.9
		Monocytes (%)	Baseline	3.36
			Week 14	4.96
			Week 54/Discontinuation	3.01
		Lymphoid cells (%)	Baseline	19.6
			Week 14	28.9
			Week 54/Discontinuation	19.2
	Blood (Innate lymphoid cell)	ILCs (%)	Baseline	0.03
			Week 14	0.024
			Week 54/Discontinuation	0.034
		ILC1 (%)	Baseline	21.4
			Week 14	14.9
			Week 54/Discontinuation	25.3
		ILC2 (%)	Baseline	38.6
			Week 14	41.9
			Week 54/Discontinuation	21.5
		ILC3 (%)	Baseline	38.6
			Week 14	39.2
			Week 54/Discontinuation	46.8
	Colonic tissue (Inflamed)	T cells (%)	Baseline	40.1
			Week 14	50.8
			Week 54/Discontinuation	75.9
		CD4 T cells (%)	Baseline	54.2
			Week 14	19.8
			Week 54/Discontinuation	43.9
		Naive CD4 T cells (%)	Baseline	7.63
			Week 14	2.63
			Week 54/Discontinuation	2.25
		Memory CD4 T cells (%)	Baseline	92.4
			Week 14	97.4
			Week 54/Discontinuation	97.7
		CD161+ memory CD4 T cells (%)	Baseline	53.8
			Week 14	46.1
			Week 54/Discontinuation	73.6
		CD8 T cells (%)	Baseline	39.1
			Week 14	32.4
			Week 54/Discontinuation	53.2
		Naive CD8 T cells (%)	Baseline	27.9
			Week 14	22.6
			Week 54/Discontinuation	31.8
		Memory CD8 T cells (%)	Baseline	72.1
			Week 14	77.4
			Week 54/Discontinuation	68.2
		CD161+ memory CD8 T cells (%)	Baseline	8.37
			Week 14	5.65
			Week 54/Discontinuation	11.1
		Treg (%)	Baseline	ND
			Week 14	ND
			Week 54/Discontinuation	ND
		γδ T cells (%)	Baseline	2.05
			Week 14	1.57
			Week 54/Discontinuation	1.27
		B cells (%)	Baseline	41.8
			Week 14	19.4
			Week 54/Discontinuation	13.2
		Lymphoid cells (%)	Baseline	46.6
			Week 14	62.1
			Week 54/Discontinuation	43.3
	Colonic tissue (Non-inflamed)	T cells (%)	Baseline	59
			Week 14	36.1
			Week 54/Discontinuation	59.2
		CD4 T cells (%)	Baseline	43.6
			Week 14	51.5
			Week 54/Discontinuation	49.4
		Naive CD4 T cells (%)	Baseline	3.27
			Week 14	5.62
			Week 54/Discontinuation	1.52
		Memory CD4 T cells (%)	Baseline	96.7
			Week 14	94.4
			Week 54/Discontinuation	98.5
		CD161+ memory CD4 T cells (%)	Baseline	68
			Week 14	66.7
			Week 54/Discontinuation	80.1
		CD8 T cells (%)	Baseline	45.2
			Week 14	42.2
			Week 54/Discontinuation	43.7
		Naive CD8 T cells (%)	Baseline	25
			Week 14	26.6
			Week 54/Discontinuation	29.9
		Memory CD8 T cells (%)	Baseline	75
			Week 14	73.4
			Week 54/Discontinuation	70.1
		CD161+ memory CD8 T cells (%)	Baseline	15.5
			Week 14	23
			Week 54/Discontinuation	14.6
		Treg (%)	Baseline	ND
			Week 14	ND
			Week 54/Discontinuation	ND
		γδ T cells (%)	Baseline	6.47
			Week 14	1.51
			Week 54/Discontinuation	3.83
		B cells (%)	Baseline	21.5
			Week 14	13.7
			Week 54/Discontinuation	7.09
		Lymphoid cells (%)	Baseline	54.5
			Week 14	47.3
			Week 54/Discontinuation	38.2
10-03-001	Blood (T cell)	T cells (%)	Baseline	51.1
			Week 14	53.4
			Week 54/Discontinuation	65.4
		CD4 T cells (%)	Baseline	74.1
			Week 14	69.3
			Week 54/Discontinuation	70.6
		Naive CD4 T cells (%)	Baseline	36.9
			Week 14	55.1
			Week 54/Discontinuation	49.7
		Memory CD4 T cells (%)	Baseline	58.5
			Week 14	40
			Week 54/Discontinuation	47.1
		CD161+ memory CD4 T cells (%)	Baseline	20.8
			Week 14	15
			Week 54/Discontinuation	29.4
		CD8 T cells (%)	Baseline	23.2
			Week 14	26.8
			Week 54/Discontinuation	26.3
		Naive CD8 T cells (%)	Baseline	71.9
			Week 14	85.6
			Week 54/Discontinuation	78.4
		Memory CD8 T cells (%)	Baseline	28.1
			Week 14	14.4
			Week 54/Discontinuation	21.6
		CD161+ memory CD8 T cells (%)	Baseline	1.94
			Week 14	1.32
			Week 54/Discontinuation	4.64
		Treg (%)	Baseline	4.63
			Week 14	4.94
			Week 54/Discontinuation	3.17
		γδ T cells (%)	Baseline	1.1
			Week 14	1.02
			Week 54/Discontinuation	1.56
	Blood (B cell)	B cells (%)	Baseline	4.13
			Week 14	6.45
			Week 54/Discontinuation	6.72
		CD80+ B cells (%)	Baseline	12.3
			Week 14	17.3
			Week 54/Discontinuation	24.1
		CD80- B cells (%)	Baseline	87.7
			Week 14	82.7
			Week 54/Discontinuation	75.9
		CD86+ B cells (%)	Baseline	43.5
			Week 14	9.46
			Week 54/Discontinuation	6.94
		CD86- B cells (%)	Baseline	56.5
			Week 14	90.5
			Week 54/Discontinuation	93.1
		NK cells (%)	Baseline	14.5
			Week 14	20.4
			Week 54/Discontinuation	21.4
		Monocytes (%)	Baseline	3.7
			Week 14	4.19
			Week 54/Discontinuation	3.99
		Lymphoid cells (%)	Baseline	27.5
			Week 14	16.1
			Week 54/Discontinuation	15.9
	Blood (Innate lymphoid cell)	ILCs (%)	Baseline	0.025
			Week 14	0.02
			Week 54/Discontinuation	0.057
		ILC1 (%)	Baseline	52.5
			Week 14	71.2
			Week 54/Discontinuation	36
		ILC2 (%)	Baseline	42.5
			Week 14	6.78
			Week 54/Discontinuation	57.3
		ILC3 (%)	Baseline	5
			Week 14	22
			Week 54/Discontinuation	6.18
	Colonic tissue (Inflamed)	T cells (%)	Baseline	43.2
			Week 14	65.5
			Week 54/Discontinuation	44.8
		CD4 T cells (%)	Baseline	64.4
			Week 14	77.8
			Week 54/Discontinuation	84.4
		Naive CD4 T cells (%)	Baseline	19.6
			Week 14	4.36
			Week 54/Discontinuation	13
		Memory CD4 T cells (%)	Baseline	80.4
			Week 14	95.6
			Week 54/Discontinuation	87
		CD161+ memory CD4 T cells (%)	Baseline	44.8
			Week 14	45.5
			Week 54/Discontinuation	57.4
		CD8 T cells (%)	Baseline	25.3
			Week 14	18.2
			Week 54/Discontinuation	9.38
		Naive CD8 T cells (%)	Baseline	21.4
			Week 14	11.6
			Week 54/Discontinuation	33.3
		Memory CD8 T cells (%)	Baseline	78.6
			Week 14	88.4
			Week 54/Discontinuation	66.7
		CD161+ memory CD8 T cells (%)	Baseline	25.7
			Week 14	31
			Week 54/Discontinuation	33.3
		Treg (%)	Baseline	ND
			Week 14	ND
			Week 54/Discontinuation	ND
		γδ T cells (%)	Baseline	2.3
			Week 14	0.99
			Week 54/Discontinuation	1.56
		B cells (%)	Baseline	38.6
			Week 14	20.1
			Week 54/Discontinuation	27.3
		Lymphoid cells (%)	Baseline	78.9
			Week 14	65.8
			Week 54/Discontinuation	45.4
	Colonic tissue (Non-inflamed)	T cells (%)	Baseline	39.1
			Week 14	38.5
			Week 54/Discontinuation	47.8
		CD4 T cells (%)	Baseline	66.2
			Week 14	67.4
			Week 54/Discontinuation	66.2
		Naive CD4 T cells (%)	Baseline	12.2
			Week 14	4.48
			Week 54/Discontinuation	11.5
		Memory CD4 T cells (%)	Baseline	87.8
			Week 14	95.5
			Week 54/Discontinuation	88.5
		CD161+ memory CD4 T cells (%)	Baseline	52.6
			Week 14	56
			Week 54/Discontinuation	67.2
		CD8 T cells (%)	Baseline	26.9
			Week 14	23.9
			Week 54/Discontinuation	23.7
		Naive CD8 T cells (%)	Baseline	45.2
			Week 14	36.9
			Week 54/Discontinuation	46.8
		Memory CD8 T cells (%)	Baseline	54.8
			Week 14	63.1
			Week 54/Discontinuation	53.2
		CD161+ memory CD8 T cells (%)	Baseline	23.8
			Week 14	32.4
			Week 54/Discontinuation	21.3
		Treg (%)	Baseline	ND
			Week 14	ND
			Week 54/Discontinuation	ND
		γδ T cells (%)	Baseline	3.1
			Week 14	4.96
			Week 54/Discontinuation	4.04
		B cells (%)	Baseline	47.7
			Week 14	39.7
			Week 54/Discontinuation	20.5
		Lymphoid cells (%)	Baseline	70.5
			Week 14	48.6
			Week 54/Discontinuation	51.2
10-03-002	Blood (T cell)	T cells (%)	Baseline	69.5
			Week 14	71.7
			Week 54/Discontinuation	66.2
		CD4 T cells (%)	Baseline	44.9
			Week 14	44.4
			Week 54/Discontinuation	43.4
		Naive CD4 T cells (%)	Baseline	36.5
			Week 14	28.7
			Week 54/Discontinuation	42.2
		Memory CD4 T cells (%)	Baseline	55.8
			Week 14	62.8
			Week 54/Discontinuation	49
		CD161+ memory CD4 T cells (%)	Baseline	17.6
			Week 14	16.2
			Week 54/Discontinuation	16.4
		CD8 T cells (%)	Baseline	29.8
			Week 14	28.1
			Week 54/Discontinuation	29.2
		Naive CD8 T cells (%)	Baseline	67.8
			Week 14	63.6
			Week 54/Discontinuation	72.9
		Memory CD8 T cells (%)	Baseline	32.2
			Week 14	36.4
			Week 54/Discontinuation	27.1
		CD161+ memory CD8 T cells (%)	Baseline	3.66
			Week 14	3.43
			Week 54/Discontinuation	1.55
		Treg (%)	Baseline	7.77
			Week 14	8.53
			Week 54/Discontinuation	8.78
		γδ T cells (%)	Baseline	23.3
			Week 14	25.3
			Week 54/Discontinuation	25.2
	Blood (B cell)	B cells (%)	Baseline	8.91
			Week 14	8.65
			Week 54/Discontinuation	6.29
		CD80+ B cells (%)	Baseline	17.7
			Week 14	19.1
			Week 54/Discontinuation	19.5
		CD80- B cells (%)	Baseline	82.3
			Week 14	80.9
			Week 54/Discontinuation	80.5
		CD86+ B cells (%)	Baseline	5.76
			Week 14	4.99
			Week 54/Discontinuation	3.55
		CD86- B cells (%)	Baseline	94.2
			Week 14	95
			Week 54/Discontinuation	96.4
		NK cells (%)	Baseline	13
			Week 14	11.8
			Week 54/Discontinuation	14.6
		Monocytes (%)	Baseline	0.91
			Week 14	5.42
			Week 54/Discontinuation	4.08
		Lymphoid cells (%)	Baseline	4.76
			Week 14	31.9
			Week 54/Discontinuation	22.9
	Blood (Innate lymphoid cell)	ILCs (%)	Baseline	0.12
			Week 14	0.062
			Week 54/Discontinuation	0.069
		ILC1 (%)	Baseline	15.1
			Week 14	22.1
			Week 54/Discontinuation	28.8
		ILC2 (%)	Baseline	66.4
			Week 14	55.3
			Week 54/Discontinuation	31.4
		ILC3 (%)	Baseline	18.4
			Week 14	20.1
			Week 54/Discontinuation	39.9
	Colonic tissue (Inflamed)	T cells (%)	Baseline	44.7
			Week 14	61.4
			Week 54/Discontinuation	46.3
		CD4 T cells (%)	Baseline	63.2
			Week 14	65.9
			Week 54/Discontinuation	69.7
		Naive CD4 T cells (%)	Baseline	11
			Week 14	15.4
			Week 54/Discontinuation	7.17
		Memory CD4 T cells (%)	Baseline	89
			Week 14	84.6
			Week 54/Discontinuation	92.8
		CD161+ memory CD4 T cells (%)	Baseline	54.1
			Week 14	54.6
			Week 54/Discontinuation	70.5
		CD8 T cells (%)	Baseline	29.1
			Week 14	26.4
			Week 54/Discontinuation	25
		Naive CD8 T cells (%)	Baseline	25.3
			Week 14	29.9
			Week 54/Discontinuation	21.2
		Memory CD8 T cells (%)	Baseline	74.7
			Week 14	70.1
			Week 54/Discontinuation	78.8
		CD161+ memory CD8 T cells (%)	Baseline	10.4
			Week 14	22
			Week 54/Discontinuation	3.53
		Treg (%)	Baseline	ND
			Week 14	ND
			Week 54/Discontinuation	ND
		γδ T cells (%)	Baseline	2.74
			Week 14	2.42
			Week 54/Discontinuation	1.76
		B cells (%)	Baseline	45.3
			Week 14	20.4
			Week 54/Discontinuation	24.5
		Lymphoid cells (%)	Baseline	58.4
			Week 14	59.3
			Week 54/Discontinuation	54.4
	Colonic tissue (Non-inflamed)	T cells (%)	Baseline	46.4
			Week 14	56
			Week 54/Discontinuation	49.2
		CD4 T cells (%)	Baseline	63.4
			Week 14	66.4
			Week 54/Discontinuation	63.6
		Naive CD4 T cells (%)	Baseline	13.1
			Week 14	16.7
			Week 54/Discontinuation	9.6
		Memory CD4 T cells (%)	Baseline	86.9
			Week 14	83.3
			Week 54/Discontinuation	90.4
		CD161+ memory CD4 T cells (%)	Baseline	65.2
			Week 14	51.1
			Week 54/Discontinuation	63.2
		CD8 T cells (%)	Baseline	30.4
			Week 14	27.3
			Week 54/Discontinuation	27.2
		Naive CD8 T cells (%)	Baseline	36.7
			Week 14	35.1
			Week 54/Discontinuation	24
		Memory CD8 T cells (%)	Baseline	63.3
			Week 14	64.9
			Week 54/Discontinuation	76
		CD161+ memory CD8 T cells (%)	Baseline	19.5
			Week 14	4.05
			Week 54/Discontinuation	6.2
		Treg (%)	Baseline	ND
			Week 14	ND
			Week 54/Discontinuation	ND
		γδ T cells (%)	Baseline	1.19
			Week 14	1.11
			Week 54/Discontinuation	2.95
		B cells (%)	Baseline	34
			Week 14	15.5
			Week 54/Discontinuation	16
		Lymphoid cells (%)	Baseline	62.7
			Week 14	58.8
			Week 54/Discontinuation	54.6
